# Supplementary material for: Gender-based differences in platelet function and platelet reactivity to P2Y12 inhibitors
Source: PLoS One. 2019 Nov 27;14(11):e0225771. doi: 10.1371/journal.pone.0225771 (PMC6881030; doi:10.1371/journal.pone.0225771)
Supplement: S1 Table — (XLS) [file pone.0225771.s001.xls]

## Sheet: Data
contapiastrinicapre	ADPpre	Hyper	Daywithdrawn	typeofdrug	P2Y12	HTPR	HTPRdefinition	recoveryrate	Eta	Sesso	Peso	Altezza	BMI	obesity	FrazioneEiezione	NYHA	AnginaInstabile	Anginastabile	ScompensoCardiaco	Creatininemia	Broncopneumopatia	PrecedenteTIA	DiabeteInTerapia	HT	Bilirubina	BPAC	filter_$
213000	80	0	#NULL!	#NULL!	0	#NULL!	0 - 46	#NULL!	#NULL!	1	#NULL!	#NULL!	#NULL!	0	35	2	0	0	1	1.6	0	0	0	37	0.5	0	1
194000	66	0	#NULL!	#NULL!	0	#NULL!	1 o 2 - 55	#NULL!	#NULL!	0	#NULL!	#NULL!	#NULL!	0	66	0	0	0	0	0.7	0	0	0	40.3	0.5	0	1
382000	75	0	#NULL!	#NULL!	0	#NULL!	3 - 4- 70	#NULL!	#NULL!	0	#NULL!	#NULL!	#NULL!	0	51	0	0	0	0	0.7	0	0	0	35.6	0.5	0	1
411000	88	0	#NULL!	#NULL!	0	#NULL!	5 - 6- 90	#NULL!	#NULL!	0	#NULL!	#NULL!	#NULL!	0	45	3	0	0	0	0.7	0	0	0	40.9	0.9	0	1
268000	81	0	#NULL!	#NULL!	0	#NULL!		#NULL!	#NULL!	1	#NULL!	#NULL!	#NULL!	0	60	0	0	0	0	0.8	0	0	0	44.1	0.5	0	1
186000	70	0	#NULL!	#NULL!	0	#NULL!		#NULL!	#NULL!	0	#NULL!	#NULL!	#NULL!	0	68	0	0	0	0	0.6	0	0	0	31.8	0.5	0	1
255000	49	0	#NULL!	#NULL!	0	#NULL!		#NULL!	#NULL!	1	#NULL!	#NULL!	#NULL!	0	55	0	0	1	0	1.6	0	0	1	33.7	0.5	1	1
232000	113	1	#NULL!	#NULL!	0	#NULL!		#NULL!	#NULL!	1	#NULL!	#NULL!	#NULL!	1	50	3	0	0	0	0.9	1	0	0	42.1	0.8	0	1
237000	58	0	#NULL!	#NULL!	0	#NULL!		#NULL!	#NULL!	1	#NULL!	#NULL!	#NULL!	0	55	0	0	1	0	0.9	0	0	0	43.6	0.5	1	1
263000	99	0	#NULL!	#NULL!	0	#NULL!		#NULL!	#NULL!	1	#NULL!	#NULL!	#NULL!	0	35	0	0	0	0	0.7	0	0	0	37	0.5	0	1
133000	86	0	#NULL!	#NULL!	0	#NULL!		#NULL!	#NULL!	1	#NULL!	#NULL!	#NULL!	0	37	0	0	1	0	1	0	0	0	36.7	0.5	1	1
218000	59	0	#NULL!	#NULL!	0	#NULL!		#NULL!	#NULL!	1	#NULL!	#NULL!	#NULL!	0	60	0	0	1	0	0.9	0	0	0	46.7	0.5	1	1
155000	38	0	4	2	1	0		9.5	#NULL!	1	#NULL!	#NULL!	#NULL!	0	55	0	0	1	0	1.6	0	0	0	44.9	0.5	1	0
108000	36	0	5	2	1	0		7.2	#NULL!	1	#NULL!	#NULL!	#NULL!	0	55	0	0	1	0	0.7	0	0	0	41.7	0.5	1	0
301000	67	0	#NULL!	#NULL!	0	#NULL!		#NULL!	#NULL!	0	#NULL!	#NULL!	#NULL!	0	57	0	0	0	0	0.9	0	0	0	41.5	0.5	0	1
338000	91	0	#NULL!	#NULL!	0	#NULL!		#NULL!	#NULL!	0	#NULL!	#NULL!	#NULL!	0	52	0	0	0	0	1.3	0	0	0	33.1	0.6	0	1
326000	100	0	#NULL!	#NULL!	0	#NULL!		#NULL!	#NULL!	0	#NULL!	#NULL!	#NULL!	0	50	0	0	1	0	0.5	0	0	0	39.1	0.6	1	1
83000	56	0	#NULL!	#NULL!	0	#NULL!		#NULL!	#NULL!	1	#NULL!	#NULL!	#NULL!	0	62	2	0	1	1	1.1	0	0	1	42	0.5	1	1
276000	81	0	#NULL!	#NULL!	0	#NULL!		#NULL!	#NULL!	0	#NULL!	#NULL!	#NULL!	0	60	0	0	1	0	0.8	0	0	1	40.3	0.6	1	1
152000	65	0	#NULL!	#NULL!	0	#NULL!		#NULL!	#NULL!	1	#NULL!	#NULL!	#NULL!	0	65	2	0	0	0	0.9	0	0	0	41.9	0.5	0	1
295000	57	0	#NULL!	#NULL!	0	#NULL!		#NULL!	#NULL!	1	#NULL!	#NULL!	#NULL!	0	60	0	0	0	0	0.8	0	0	0	42.1	0.5	0	1
330000	13	0	1	4	1	0		13	#NULL!	1	#NULL!	#NULL!	#NULL!	0	29	0	0	0	0	0.9	0	0	0	39.9	0.5	0	0
207000	34	0	3	2	1	0		11.3333	#NULL!	0	#NULL!	#NULL!	#NULL!	1	50	2	0	0	0	0.5	0	0	0	30.5	0.6	0	0
201000	66	0	#NULL!	#NULL!	0	#NULL!		#NULL!	#NULL!	0	#NULL!	#NULL!	#NULL!	0	51	0	0	0	0	0.9	0	0	0	42.9	0.9	0	1
158000	35	0	4	2	1	0		8.75	#NULL!	1	#NULL!	#NULL!	#NULL!	0	29	0	0	1	0	1	0	0	0	47	0.8	1	0
219000	71	0	#NULL!	#NULL!	0	#NULL!		#NULL!	#NULL!	1	#NULL!	#NULL!	#NULL!	1	55	0	0	1	0	1	0	0	0	39.9	0.6	1	1
160000	41	0	#NULL!	#NULL!	0	#NULL!		#NULL!	#NULL!	0	#NULL!	#NULL!	#NULL!	0	55	2	0	0	0	0.6	0	0	0	38.4	0.6	0	1
154000	29	0	2	4	1	0		14.5	#NULL!	0	#NULL!	#NULL!	#NULL!	1	46	2	0	1	0	0.6	0	0	0	34.2	0.7	1	0
170000	42	0	#NULL!	#NULL!	0	#NULL!		#NULL!	#NULL!	1	#NULL!	#NULL!	#NULL!	0	40	2	0	1	1	1.3	0	0	0	37.2	0.5	1	1
239000	19	0	1	4	1	0		19	#NULL!	1	#NULL!	#NULL!	#NULL!	0	62	0	0	0	0	0.7	1	0	1	40	0.6	0	0
240000	53	0	#NULL!	#NULL!	0	#NULL!		#NULL!	#NULL!	0	#NULL!	#NULL!	#NULL!	0	43	2	0	0	0	0.8	0	0	0	33.6	0.5	0	1
328000	82	0	#NULL!	#NULL!	0	#NULL!		#NULL!	#NULL!	0	#NULL!	#NULL!	#NULL!	0	55	2	0	0	0	0.5	0	0	0	36.5	0.7	0	1
248000	#NULL!	#NULL!	#NULL!	#NULL!	0	#NULL!		#NULL!	#NULL!	0	#NULL!	#NULL!	#NULL!	0	55	2	0	0	0	1	0	0	0	39.9	0.6	0	1
282000	80	0	#NULL!	#NULL!	0	#NULL!		#NULL!	#NULL!	1	#NULL!	#NULL!	#NULL!	1	61	0	0	0	0	0.7	0	0	0	41.5	0.6	0	1
241000	108	1	#NULL!	#NULL!	0	#NULL!		#NULL!	#NULL!	1	#NULL!	#NULL!	#NULL!	0	66	2	0	1	0	0.7	0	0	0	37.5	0.5	1	1
286000	139	1	#NULL!	#NULL!	0	#NULL!		#NULL!	#NULL!	0	#NULL!	#NULL!	#NULL!	0	50	0	0	0	0	0.9	0	0	0	28.6	0.5	0	1
186000	43	0	#NULL!	#NULL!	0	#NULL!		#NULL!	#NULL!	1	#NULL!	#NULL!	#NULL!	1	55	0	0	1	0	0.8	0	0	0	52.2	0.6	1	1
183000	54	0	#NULL!	#NULL!	0	#NULL!		#NULL!	#NULL!	0	#NULL!	#NULL!	#NULL!	1	65	0	0	0	0	1.4	0	0	1	33.1	0.6	0	1
160000	50	0	#NULL!	#NULL!	0	#NULL!		#NULL!	#NULL!	1	#NULL!	#NULL!	#NULL!	0	50	0	0	0	0	0.9	0	0	0	43.7	0.5	0	1
265000	#NULL!	#NULL!	#NULL!	#NULL!	0	#NULL!		#NULL!	#NULL!	0	#NULL!	#NULL!	#NULL!	0	55	2	0	0	0	0.7	0	0	0	40	0.6	0	1
285000	106	1	#NULL!	#NULL!	0	#NULL!		#NULL!	#NULL!	1	#NULL!	#NULL!	#NULL!	0	50	0	0	1	0	1.1	0	0	1	41	0.5	1	1
372000	60	0	#NULL!	#NULL!	0	#NULL!		#NULL!	#NULL!	1	#NULL!	#NULL!	#NULL!	0	55	0	0	1	0	0.8	0	0	0	31.5	0.4	1	1
247000	95	0	#NULL!	#NULL!	0	#NULL!		#NULL!	#NULL!	0	#NULL!	#NULL!	#NULL!	0	55	2	0	1	0	0.8	0	0	1	38.5	0.4	1	1
143000	59	0	#NULL!	#NULL!	0	#NULL!		#NULL!	#NULL!	0	#NULL!	#NULL!	#NULL!	0	56	2	0	0	0	0.6	0	0	0	40.8	0.7	0	1
196000	72	0	#NULL!	#NULL!	0	#NULL!		#NULL!	#NULL!	1	#NULL!	#NULL!	#NULL!	0	60	0	0	0	0	0.9	0	0	0	43	0.8	0	1
69000	29	0	3	2	1	0		9.66667	#NULL!	1	#NULL!	#NULL!	#NULL!	0	40	0	0	1	0	1	0	0	0	41	0.5	1	0
214000	103	1	#NULL!	#NULL!	0	#NULL!		#NULL!	#NULL!	1	#NULL!	#NULL!	#NULL!	1	55	0	0	1	0	0.8	0	0	0	37.2	0.5	1	1
161000	39	0	#NULL!	#NULL!	0	#NULL!		#NULL!	#NULL!	1	#NULL!	#NULL!	#NULL!	1	51	0	0	1	0	0.9	0	0	1	42.3	0.5	1	1
305000	109	1	#NULL!	#NULL!	0	#NULL!		#NULL!	#NULL!	1	#NULL!	#NULL!	#NULL!	0	44	0	0	1	0	0.8	0	0	1	36.4	0.5	1	1
183000	66	0	#NULL!	#NULL!	0	#NULL!		#NULL!	#NULL!	0	#NULL!	#NULL!	#NULL!	1	53	0	0	0	0	0.8	0	0	0	40.3	0.5	0	1
159000	39	0	#NULL!	#NULL!	0	#NULL!		#NULL!	#NULL!	1	#NULL!	#NULL!	#NULL!	0	58	0	0	0	0	1	0	0	0	43.8	0.5	0	1
241000	69	0	#NULL!	#NULL!	0	#NULL!		#NULL!	#NULL!	0	#NULL!	#NULL!	#NULL!	0	61	0	0	0	0	0.6	0	0	1	32.2	0.5	0	1
238000	61	0	#NULL!	#NULL!	0	#NULL!		#NULL!	#NULL!	0	#NULL!	#NULL!	#NULL!	0	65	2	0	0	0	1.1	0	0	0	38.9	0.5	0	1
146000	22	0	2	3	1	0		11	#NULL!	0	#NULL!	#NULL!	#NULL!	1	57	0	0	0	0	0.8	0	0	0	39.6	0.5	0	0
194000	120	1	#NULL!	#NULL!	0	#NULL!		#NULL!	#NULL!	1	#NULL!	#NULL!	#NULL!	0	50	0	0	1	0	0.9	0	0	0	34.5	0.6	1	1
321000	61	0	#NULL!	#NULL!	0	#NULL!		#NULL!	#NULL!	1	#NULL!	#NULL!	#NULL!	0	55	0	0	1	0	0.9	0	0	0	43.4	0.5	1	1
143000	31	0	#NULL!	#NULL!	0	#NULL!		#NULL!	#NULL!	1	#NULL!	#NULL!	#NULL!	0	55	0	0	0	0	0.8	0	0	0	42.9	0.5	0	1
206000	69	0	#NULL!	#NULL!	0	#NULL!		#NULL!	#NULL!	1	#NULL!	#NULL!	#NULL!	0	60	0	0	0	0	0.8	0	0	0	40.3	0.5	0	1
343000	94	0	#NULL!	#NULL!	0	#NULL!		#NULL!	#NULL!	0	#NULL!	#NULL!	#NULL!	0	65	0	0	0	0	0.9	0	0	0	35.4	0.6	0	1
126000	17	0	0	4	1	0		#NULL!	#NULL!	1	#NULL!	#NULL!	#NULL!	0	40	0	0	1	0	1.1	0	0	0	40.3	0.5	1	0
194000	20	0	1	2	1	0		20	#NULL!	1	#NULL!	#NULL!	#NULL!	0	50	0	0	1	0	1	0	0	0	45.2	0.5	1	0
205000	48	0	#NULL!	#NULL!	0	#NULL!		#NULL!	#NULL!	0	#NULL!	#NULL!	#NULL!	0	64	2	0	1	0	0.8	0	0	0	38.7	0.7	1	1
120000	43	0	#NULL!	#NULL!	0	#NULL!		#NULL!	#NULL!	0	#NULL!	#NULL!	#NULL!	0	40	3	0	0	1	0.7	1	0	0	28.6	0.6	0	1
282000	13	0	2	2	1	0		6.5	#NULL!	0	#NULL!	#NULL!	#NULL!	1	36	0	0	0	0	1.5	0	0	0	37.3	0.5	0	0
208000	39	0	#NULL!	#NULL!	0	#NULL!		#NULL!	#NULL!	1	#NULL!	#NULL!	#NULL!	0	43	2	0	1	1	3	0	0	1	28	0.9	1	1
217000	31	0	#NULL!	#NULL!	0	#NULL!		#NULL!	#NULL!	1	#NULL!	#NULL!	#NULL!	1	67	2	0	0	0	0.7	0	0	1	44	0.5	0	1
189000	#NULL!	#NULL!	#NULL!	#NULL!	0	#NULL!		#NULL!	#NULL!	1	#NULL!	#NULL!	#NULL!	0	20	0	0	0	0	1.1	0	0	0	39	0.5	0	1
147000	38	0	#NULL!	#NULL!	0	#NULL!		#NULL!	#NULL!	1	#NULL!	#NULL!	#NULL!	0	55	0	0	1	0	0.9	0	0	0	43	0.5	1	1
147000	44	0	#NULL!	#NULL!	0	#NULL!		#NULL!	#NULL!	1	#NULL!	#NULL!	#NULL!	1	72	2	0	0	0	1.2	0	0	0	44.1	0.5	0	1
199000	50	0	#NULL!	#NULL!	0	#NULL!		#NULL!	#NULL!	1	#NULL!	#NULL!	#NULL!	1	63	2	0	1	0	1.7	0	0	0	45	0.6	1	1
252000	69	0	#NULL!	#NULL!	0	#NULL!		#NULL!	#NULL!	0	#NULL!	#NULL!	#NULL!	1	35	3	0	1	1	0.8	0	0	0	36.9	0.5	1	1
259000	56	0	#NULL!	#NULL!	0	#NULL!		#NULL!	#NULL!	1	#NULL!	#NULL!	#NULL!	1	57	0	0	0	0	0.7	0	0	1	42.8	0.5	0	1
434000	142	1	#NULL!	#NULL!	0	#NULL!		#NULL!	#NULL!	1	#NULL!	#NULL!	#NULL!	0	49	0	0	1	0	1.1	0	0	0	41	0.5	1	1
162000	45	0	#NULL!	#NULL!	0	#NULL!		#NULL!	#NULL!	0	#NULL!	#NULL!	#NULL!	0	30	2	0	1	1	2.2	1	0	0	32	0.5	1	1
170000	33	0	#NULL!	#NULL!	0	#NULL!		#NULL!	#NULL!	0	#NULL!	#NULL!	#NULL!	0	62	0	0	0	0	1.3	0	0	0	32.1	0.5	0	1
#NULL!	#NULL!	#NULL!	#NULL!	#NULL!	0	#NULL!		#NULL!	#NULL!	1	#NULL!	#NULL!	#NULL!	0	58	0	0	1	0	1.1	0	0	0	39.2	0.5	1	1
129000	61	0	#NULL!	#NULL!	0	#NULL!		#NULL!	#NULL!	1	#NULL!	#NULL!	#NULL!	0	60	0	0	1	0	1.3	0	0	0	45.1	0.5	1	1
239000	#NULL!	#NULL!	#NULL!	#NULL!	0	#NULL!		#NULL!	#NULL!	1	#NULL!	#NULL!	#NULL!	0	74	0	0	0	0	0.9	0	0	0	40.6	0.5	0	1
246000	34	0	3	2	1	0		11.3333	#NULL!	1	#NULL!	#NULL!	#NULL!	0	53	0	0	1	0	0.8	0	0	1	40.6	0.5	1	0
175000	32	0	2	4	1	0		16	#NULL!	0	#NULL!	#NULL!	#NULL!	0	55	3	0	0	1	1.3	0	0	0	35.7	0.5	0	0
#NULL!	50	0	#NULL!	#NULL!	0	#NULL!		#NULL!	#NULL!	1	#NULL!	#NULL!	#NULL!	0	66	2	0	0	0	0.9	0	0	0	42.8	0.5	0	1
234000	#NULL!	#NULL!	#NULL!	#NULL!	0	#NULL!		#NULL!	#NULL!	1	#NULL!	#NULL!	#NULL!	1	34	0	0	1	0	0.9	0	0	0	40.7	0.5	1	1
189000	60	0	#NULL!	#NULL!	0	#NULL!		#NULL!	#NULL!	0	#NULL!	#NULL!	#NULL!	0	47	2	0	0	0	0.9	0	0	0	40.1	0.5	0	1
213000	23	0	3	2	1	0		7.66667	#NULL!	1	#NULL!	#NULL!	#NULL!	0	35	3	0	1	1	1.4	0	0	0	50.8	0.6	1	0
258000	97	0	#NULL!	#NULL!	0	#NULL!		#NULL!	#NULL!	1	#NULL!	#NULL!	#NULL!	0	48	0	0	0	0	1.1	0	0	0	42.5	0.5	0	1
250000	149	1	#NULL!	#NULL!	0	#NULL!		#NULL!	#NULL!	1	#NULL!	#NULL!	#NULL!	0	28	2	0	1	1	0.6	0	0	1	37.4	0.5	1	1
157000	109	1	#NULL!	#NULL!	0	#NULL!		#NULL!	#NULL!	1	#NULL!	#NULL!	#NULL!	0	26	0	0	0	0	0.9	0	0	0	39.7	0.5	0	1
242000	88	0	#NULL!	#NULL!	0	#NULL!		#NULL!	#NULL!	0	#NULL!	#NULL!	#NULL!	1	61	0	0	1	0	0.6	0	0	0	37.1	0.5	1	1
153000	51	0	#NULL!	#NULL!	0	#NULL!		#NULL!	#NULL!	0	#NULL!	#NULL!	#NULL!	0	58	2	0	1	0	0.8	0	0	0	39.3	0.5	1	1
203000	54	0	#NULL!	#NULL!	0	#NULL!		#NULL!	#NULL!	0	#NULL!	#NULL!	#NULL!	0	55	0	0	0	0	1.1	0	0	0	44.9	0.5	0	1
139000	33	0	#NULL!	#NULL!	0	#NULL!		#NULL!	#NULL!	1	#NULL!	#NULL!	#NULL!	0	59	0	0	0	0	1.1	0	0	0	37.8	0.5	0	1
199000	86	0	#NULL!	#NULL!	0	#NULL!		#NULL!	#NULL!	1	#NULL!	#NULL!	#NULL!	0	25	2	0	1	0	1	0	0	1	40.7	0.5	1	1
213000	91	0	#NULL!	#NULL!	0	#NULL!		#NULL!	#NULL!	1	#NULL!	#NULL!	#NULL!	0	55	3	0	0	0	0.8	0	0	0	42.7	0.5	0	1
202000	38	0	#NULL!	#NULL!	0	#NULL!		#NULL!	#NULL!	1	#NULL!	#NULL!	#NULL!	0	43	2	0	0	1	1.6	0	0	1	44.6	0.5	0	1
200000	20	0	2	2	1	0		10	#NULL!	1	#NULL!	#NULL!	#NULL!	0	70	0	0	0	0	8.1	0	0	0	34.1	0.7	0	0
379000	20	0	1	4	1	0		20	#NULL!	1	#NULL!	#NULL!	#NULL!	0	51	3	0	1	0	0.6	0	0	1	40.6	0.6	1	0
204000	60	0	#NULL!	#NULL!	0	#NULL!		#NULL!	#NULL!	1	#NULL!	#NULL!	#NULL!	0	65	0	0	0	0	1.2	0	0	0	41	0.5	0	1
266000	128	1	#NULL!	#NULL!	0	#NULL!		#NULL!	#NULL!	0	#NULL!	#NULL!	#NULL!	0	50	2	0	1	1	1.1	0	0	0	36.7	0.5	1	1
132000	58	0	#NULL!	#NULL!	0	#NULL!		#NULL!	#NULL!	0	#NULL!	#NULL!	#NULL!	1	50	3	0	0	0	0.8	0	0	0	41.8	0.5	0	1
#NULL!	69	0	#NULL!	#NULL!	0	#NULL!		#NULL!	#NULL!	0	#NULL!	#NULL!	#NULL!	1	55	0	0	0	0	0.7	0	0	0	40	0.5	0	1
#NULL!	100	0	#NULL!	#NULL!	0	#NULL!		#NULL!	#NULL!	1	#NULL!	#NULL!	#NULL!	1	55	0	0	1	0	0.6	0	0	1	40.5	0.5	1	1
144000	36	0	#NULL!	#NULL!	0	#NULL!		#NULL!	#NULL!	0	#NULL!	#NULL!	#NULL!	1	55	0	0	0	0	1.2	0	0	0	38.7	0.5	0	1
145000	94	0	#NULL!	#NULL!	0	#NULL!		#NULL!	#NULL!	1	#NULL!	#NULL!	#NULL!	0	50	2	0	1	0	0.7	0	0	1	37.4	0.5	1	1
190000	#NULL!	#NULL!	#NULL!	#NULL!	0	#NULL!		#NULL!	#NULL!	1	#NULL!	#NULL!	#NULL!	0	68	0	0	1	0	1	0	0	0	45.6	0	1	1
173000	97	0	#NULL!	#NULL!	0	#NULL!		#NULL!	#NULL!	0	#NULL!	#NULL!	#NULL!	1	58	0	0	0	0	0.7	0	0	0	43	0.5	0	1
170000	94	0	#NULL!	#NULL!	0	#NULL!		#NULL!	#NULL!	1	#NULL!	#NULL!	#NULL!	0	64	3	0	1	0	1.3	0	0	0	42.3	0.5	1	1
184000	10	0	0	2	1	0		#NULL!	#NULL!	1	#NULL!	#NULL!	#NULL!	0	59	2	0	0	0	1.9	0	0	0	28.6	0.5	0	0
173000	43	0	#NULL!	#NULL!	0	#NULL!		#NULL!	#NULL!	0	#NULL!	#NULL!	#NULL!	1	61	0	0	1	0	0.8	0	0	0	41	0.5	1	1
215000	18	0	#NULL!	#NULL!	0	#NULL!		#NULL!	#NULL!	1	#NULL!	#NULL!	#NULL!	1	45	0	0	1	0	1.7	0	0	1	37.4	0.5	1	1
163000	48	0	#NULL!	#NULL!	0	#NULL!		#NULL!	#NULL!	1	#NULL!	#NULL!	#NULL!	0	35	3	0	0	0	1.2	0	0	0	40	0.5	0	1
292000	#NULL!	#NULL!	#NULL!	#NULL!	0	#NULL!		#NULL!	#NULL!	0	#NULL!	#NULL!	#NULL!	1	64	2	0	0	0	2.2	0	0	0	34.5	0.5	0	1
242000	109	1	#NULL!	#NULL!	0	#NULL!		#NULL!	#NULL!	1	#NULL!	#NULL!	#NULL!	0	65	0	0	0	0	0.9	0	0	0	40.1	0.5	0	1
160000	40	0	#NULL!	#NULL!	0	#NULL!		#NULL!	#NULL!	1	#NULL!	#NULL!	#NULL!	0	65	0	0	1	0	0.9	0	0	0	44.2	0.5	1	1
176000	70	0	#NULL!	#NULL!	0	#NULL!		#NULL!	#NULL!	1	#NULL!	#NULL!	#NULL!	0	55	0	0	1	0	0.6	0	0	0	37.8	0.5	1	1
191000	49	0	#NULL!	#NULL!	0	#NULL!		#NULL!	#NULL!	0	#NULL!	#NULL!	#NULL!	0	50	0	0	0	0	1.2	0	0	0	39.8	0.5	0	1
109000	16	0	0	2	1	0		#NULL!	#NULL!	1	#NULL!	#NULL!	#NULL!	0	55	0	0	0	0	0.8	0	0	0	25.4	0.6	0	0
185000	37	0	#NULL!	#NULL!	0	#NULL!		#NULL!	#NULL!	1	#NULL!	#NULL!	#NULL!	0	50	0	0	0	0	1.1	0	1	0	45	0.6	0	1
200000	69	0	#NULL!	#NULL!	0	#NULL!		#NULL!	#NULL!	0	#NULL!	#NULL!	#NULL!	0	53	3	0	0	0	0.8	0	0	0	46.2	0.5	0	1
#NULL!	28	0	#NULL!	#NULL!	0	#NULL!		#NULL!	#NULL!	0	#NULL!	#NULL!	#NULL!	0	40	0	0	1	0	1.1	0	0	0	36	0.6	1	1
179000	78	0	#NULL!	#NULL!	0	#NULL!		#NULL!	#NULL!	1	#NULL!	#NULL!	#NULL!	1	50	0	0	1	0	1.3	0	0	0	41.4	0.8	1	1
388000	73	0	#NULL!	#NULL!	0	#NULL!		#NULL!	#NULL!	0	#NULL!	#NULL!	#NULL!	1	70	0	0	0	0	0.7	0	0	0	37.9	0.5	0	1
183000	59	0	#NULL!	#NULL!	0	#NULL!		#NULL!	#NULL!	1	#NULL!	#NULL!	#NULL!	0	50	0	0	1	0	1	0	0	0	42.1	0.5	1	1
163000	64	0	#NULL!	#NULL!	0	#NULL!		#NULL!	#NULL!	1	#NULL!	#NULL!	#NULL!	1	55	0	0	1	0	1.1	0	0	0	43.3	0.5	1	1
386000	68	0	#NULL!	#NULL!	0	#NULL!		#NULL!	#NULL!	1	#NULL!	#NULL!	#NULL!	0	41	3	0	0	0	1.7	0	0	0	42.4	0.5	0	1
170000	60	0	#NULL!	#NULL!	0	#NULL!		#NULL!	#NULL!	1	#NULL!	#NULL!	#NULL!	0	55	2	0	0	0	0.9	0	0	0	40.5	0.5	0	1
182000	33	0	#NULL!	#NULL!	0	#NULL!		#NULL!	#NULL!	1	#NULL!	#NULL!	#NULL!	0	26	3	0	0	0	1.2	0	0	0	40.8	0.6	0	1
164000	63	0	#NULL!	#NULL!	0	#NULL!		#NULL!	#NULL!	1	#NULL!	#NULL!	#NULL!	0	49	0	0	0	0	1	0	0	0	37.3	0.5	0	1
293000	75	0	#NULL!	#NULL!	0	#NULL!		#NULL!	#NULL!	1	#NULL!	#NULL!	#NULL!	1	62	2	0	1	0	0.9	1	0	0	36.9	0.5	1	1
238000	76	0	#NULL!	#NULL!	0	#NULL!		#NULL!	#NULL!	1	#NULL!	#NULL!	#NULL!	1	65	2	0	0	0	1	0	0	0	37.8	0.5	0	1
134000	64	0	#NULL!	#NULL!	0	#NULL!		#NULL!	#NULL!	1	#NULL!	#NULL!	#NULL!	0	54	2	0	0	0	1.2	0	0	0	35.9	0.5	0	1
211000	112	1	#NULL!	#NULL!	0	#NULL!		#NULL!	#NULL!	1	#NULL!	#NULL!	#NULL!	0	56	0	0	1	0	1.6	0	0	0	43.8	0.5	1	1
247000	53	0	#NULL!	#NULL!	0	#NULL!		#NULL!	#NULL!	0	#NULL!	#NULL!	#NULL!	1	54	0	0	0	0	1	0	0	0	34.7	0.5	0	1
171000	47	0	#NULL!	#NULL!	0	#NULL!		#NULL!	#NULL!	1	#NULL!	#NULL!	#NULL!	0	60	0	0	1	0	1.2	0	0	0	43	0.5	1	1
#NULL!	28	0	#NULL!	#NULL!	0	#NULL!		#NULL!	#NULL!	0	#NULL!	#NULL!	#NULL!	0	57	2	0	0	0	0.7	0	0	0	42.6	0.5	0	1
344000	75	0	#NULL!	#NULL!	0	#NULL!		#NULL!	#NULL!	0	#NULL!	#NULL!	#NULL!	0	50	0	0	0	0	1.1	0	0	1	35.9	0.5	0	1
259000	86	0	#NULL!	#NULL!	0	#NULL!		#NULL!	#NULL!	0	#NULL!	#NULL!	#NULL!	0	33	0	0	1	0	0.9	0	0	0	38	0.5	1	1
175000	81	0	3	4	1	0		27	#NULL!	1	#NULL!	#NULL!	#NULL!	0	60	0	0	1	0	0.9	0	0	0	41	0.5	1	0
196000	26	0	#NULL!	#NULL!	0	#NULL!		#NULL!	#NULL!	1	#NULL!	#NULL!	#NULL!	0	30	0	0	1	0	1	0	0	0	39.5	0.5	1	1
143000	46	0	#NULL!	#NULL!	0	#NULL!		#NULL!	#NULL!	1	#NULL!	#NULL!	#NULL!	0	69	0	0	1	0	0.8	0	0	0	40.6	0.5	1	1
201000	29	0	#NULL!	#NULL!	0	#NULL!		#NULL!	#NULL!	1	#NULL!	#NULL!	#NULL!	0	50	2	0	1	0	1.7	0	0	0	38.1	0.5	1	1
231000	78	0	#NULL!	#NULL!	0	#NULL!		#NULL!	#NULL!	0	#NULL!	#NULL!	#NULL!	0	60	0	0	0	0	0.5	0	1	0	38	0.6	0	1
253000	45	0	#NULL!	#NULL!	0	#NULL!		#NULL!	#NULL!	1	#NULL!	#NULL!	#NULL!	1	50	2	0	1	0	0.8	0	0	1	41.2	0.7	1	1
179000	85	0	4	4	1	1		21.25	#NULL!	1	#NULL!	#NULL!	#NULL!	0	49	0	0	0	0	1	0	0	0	44.9	0.7	0	0
73000	38	0	#NULL!	#NULL!	0	#NULL!		#NULL!	#NULL!	1	#NULL!	#NULL!	#NULL!	0	50	2	0	0	0	2	0	0	0	40.7	0.6	0	1
183000	#NULL!	#NULL!	#NULL!	#NULL!	0	#NULL!		#NULL!	#NULL!	1	#NULL!	#NULL!	#NULL!	0	55	0	0	1	0	0.8	0	0	0	39	0.6	1	1
109000	51	0	#NULL!	#NULL!	0	#NULL!		#NULL!	#NULL!	0	#NULL!	#NULL!	#NULL!	0	50	0	0	1	0	0.6	0	0	0	41.2	0.7	1	1
296000	37	0	#NULL!	#NULL!	0	#NULL!		#NULL!	#NULL!	0	#NULL!	#NULL!	#NULL!	0	50	0	0	1	0	0.7	0	0	0	33.6	0.6	1	1
174000	87	0	#NULL!	#NULL!	0	#NULL!		#NULL!	#NULL!	0	#NULL!	#NULL!	#NULL!	0	64	0	0	1	0	1	0	0	0	33.1	0.5	1	1
220000	60	0	#NULL!	#NULL!	0	#NULL!		#NULL!	#NULL!	1	#NULL!	#NULL!	#NULL!	1	60	2	0	0	0	1.1	1	0	1	37.8	1.1	0	1
193000	93	0	#NULL!	#NULL!	0	#NULL!		#NULL!	#NULL!	1	#NULL!	#NULL!	#NULL!	1	55	0	0	1	0	1.2	0	0	0	44	0.5	1	1
203000	#NULL!	#NULL!	#NULL!	#NULL!	0	#NULL!		#NULL!	#NULL!	1	#NULL!	#NULL!	#NULL!	0	37	2	0	0	0	1.4	0	0	0	32.4	0.7	0	1
138000	42	0	#NULL!	#NULL!	0	#NULL!		#NULL!	#NULL!	1	#NULL!	#NULL!	#NULL!	1	56	2	0	0	0	1	0	0	0	42.7	0.6	0	1
206000	52	0	#NULL!	#NULL!	0	#NULL!		#NULL!	#NULL!	1	#NULL!	#NULL!	#NULL!	0	55	0	0	0	0	1	0	0	0	33.9	0.6	0	1
160000	45	0	#NULL!	#NULL!	0	#NULL!		#NULL!	#NULL!	1	#NULL!	#NULL!	#NULL!	0	55	0	0	1	0	1.7	0	0	1	40.5	0.7	1	1
295000	#NULL!	#NULL!	#NULL!	#NULL!	0	#NULL!		#NULL!	#NULL!	1	#NULL!	#NULL!	#NULL!	0	20	3	0	0	0	0.7	0	0	0	39.7	0.6	0	1
189000	58	0	#NULL!	#NULL!	0	#NULL!		#NULL!	#NULL!	0	#NULL!	#NULL!	#NULL!	0	66	2	0	0	0	0.8	0	0	1	33.7	0.5	0	1
190000	65	0	#NULL!	#NULL!	0	#NULL!		#NULL!	#NULL!	1	#NULL!	#NULL!	#NULL!	0	25	3	0	1	0	1.3	0	1	0	43.4	0.6	1	1
285000	59	0	#NULL!	#NULL!	0	#NULL!		#NULL!	#NULL!	1	#NULL!	#NULL!	#NULL!	0	70	0	0	0	0	0.7	0	0	0	42.5	0.5	0	1
235000	44	0	#NULL!	#NULL!	0	#NULL!		#NULL!	#NULL!	1	#NULL!	#NULL!	#NULL!	0	51	3	0	1	0	1.3	0	0	1	31.2	0.6	1	1
202000	#NULL!	#NULL!	#NULL!	#NULL!	0	#NULL!		#NULL!	#NULL!	1	#NULL!	#NULL!	#NULL!	1	32	0	0	1	0	1.4	0	0	0	39	0.5	1	1
152000	33	0	#NULL!	#NULL!	0	#NULL!		#NULL!	#NULL!	1	#NULL!	#NULL!	#NULL!	0	35	0	0	1	0	1	0	0	1	35	0.6	1	1
242000	65	0	#NULL!	#NULL!	0	#NULL!		#NULL!	#NULL!	0	#NULL!	#NULL!	#NULL!	0	25	0	0	1	0	0.7	0	0	0	38	0.6	1	1
212000	22	0	2	2	1	0		11	#NULL!	1	#NULL!	#NULL!	#NULL!	0	20	2	0	1	0	1.4	0	0	0	46.8	0.5	1	0
210000	50	0	#NULL!	#NULL!	0	#NULL!		#NULL!	#NULL!	0	#NULL!	#NULL!	#NULL!	0	63	0	0	0	0	0.5	0	0	0	38.9	0.6	0	1
165000	45	0	#NULL!	#NULL!	0	#NULL!		#NULL!	#NULL!	1	#NULL!	#NULL!	#NULL!	0	50	0	0	1	0	1	0	0	1	42.7	0.5	1	1
184000	83	0	#NULL!	#NULL!	0	#NULL!		#NULL!	#NULL!	1	#NULL!	#NULL!	#NULL!	0	75	0	0	1	0	0.9	0	0	0	43	0.5	1	1
388000	22	0	3	2	1	0		7.33333	#NULL!	1	#NULL!	#NULL!	#NULL!	0	48	0	0	1	0	0.8	0	0	1	39.9	0.5	1	0
184000	20	0	3	2	1	0		6.66667	#NULL!	1	#NULL!	#NULL!	#NULL!	0	60	0	0	1	0	0.7	0	0	0	39.7	0.5	1	0
282000	80	0	#NULL!	#NULL!	0	#NULL!		#NULL!	#NULL!	1	#NULL!	#NULL!	#NULL!	1	61	0	0	0	0	0.7	0	0	0	41.5	0.6	0	1
179000	46	0	#NULL!	#NULL!	0	#NULL!		#NULL!	#NULL!	1	#NULL!	#NULL!	#NULL!	0	35	0	0	1	0	1.3	0	0	1	40.5	0.5	1	1
#NULL!	81	0	#NULL!	#NULL!	0	#NULL!		#NULL!	#NULL!	1	#NULL!	#NULL!	#NULL!	0	60	0	0	0	0	0.9	0	0	0	36.4	0.5	0	1
73000	28	0	#NULL!	#NULL!	0	#NULL!		#NULL!	#NULL!	1	#NULL!	#NULL!	#NULL!	0	43	0	0	0	0	2.2	0	0	0	30.8	0.5	0	1
218000	79	0	#NULL!	#NULL!	0	#NULL!		#NULL!	#NULL!	1	#NULL!	#NULL!	#NULL!	1	55	0	0	1	0	0.9	1	0	1	32.8	0.5	1	1
202000	60	0	#NULL!	#NULL!	0	#NULL!		#NULL!	#NULL!	1	#NULL!	#NULL!	#NULL!	0	37	0	0	1	0	0.9	0	0	0	45.4	0.5	1	1
169000	#NULL!	#NULL!	#NULL!	#NULL!	0	#NULL!		#NULL!	#NULL!	0	#NULL!	#NULL!	#NULL!	0	39	2	0	0	1	0.8	0	1	0	36.8	1	0	1
144000	#NULL!	#NULL!	#NULL!	#NULL!	0	#NULL!		#NULL!	#NULL!	1	#NULL!	#NULL!	#NULL!	0	55	0	0	1	0	0.9	0	0	0	38.2	0.5	1	1
323000	#NULL!	#NULL!	#NULL!	#NULL!	0	#NULL!		#NULL!	#NULL!	1	#NULL!	#NULL!	#NULL!	0	50	0	0	0	0	0.8	0	0	0	32.6	0.5	0	1
261000	50	0	#NULL!	#NULL!	0	#NULL!		#NULL!	#NULL!	0	#NULL!	#NULL!	#NULL!	0	56	0	0	1	0	0.8	0	0	0	38	0.5	1	1
375000	#NULL!	#NULL!	#NULL!	#NULL!	0	#NULL!		#NULL!	#NULL!	0	#NULL!	#NULL!	#NULL!	0	77	0	0	0	0	1.6	0	0	0	32.3	0.5	0	1
172000	54	0	#NULL!	#NULL!	0	#NULL!		#NULL!	#NULL!	1	#NULL!	#NULL!	#NULL!	0	36	0	0	0	0	1	0	0	0	45.9	0.6	0	1
150000	27	0	#NULL!	#NULL!	0	#NULL!		#NULL!	#NULL!	1	#NULL!	#NULL!	#NULL!	0	51	2	0	1	1	1.2	0	0	0	34.7	0.5	1	1
218000	44	0	#NULL!	#NULL!	0	#NULL!		#NULL!	#NULL!	1	#NULL!	#NULL!	#NULL!	0	47	2	0	0	0	1.3	0	0	0	37.3	0.5	0	1
157000	#NULL!	#NULL!	#NULL!	#NULL!	0	#NULL!		#NULL!	#NULL!	0	#NULL!	#NULL!	#NULL!	1	60	3	0	0	0	0.6	0	0	0	32	0.5	0	1
288000	32	0	#NULL!	#NULL!	0	#NULL!		#NULL!	#NULL!	1	#NULL!	#NULL!	#NULL!	0	55	0	0	1	0	5.9	0	0	0	24.1	1.1	1	1
#NULL!	69	0	#NULL!	#NULL!	0	#NULL!		#NULL!	#NULL!	1	#NULL!	#NULL!	#NULL!	0	61	3	0	0	0	1.1	0	0	0	46.4	0.5	0	1
171000	52	0	#NULL!	#NULL!	0	#NULL!		#NULL!	#NULL!	1	#NULL!	#NULL!	#NULL!	0	74	3	0	0	1	1.2	0	0	0	38.7	0.5	0	1
173000	54	0	#NULL!	#NULL!	0	#NULL!		#NULL!	#NULL!	0	#NULL!	#NULL!	#NULL!	0	50	2	0	0	1	1.4	0	0	0	45.9	0.6	0	1
251000	76	0	#NULL!	#NULL!	0	#NULL!		#NULL!	#NULL!	0	#NULL!	#NULL!	#NULL!	1	50	3	0	0	0	0.7	0	0	0	38.1	0.6	0	1
292000	72	0	#NULL!	#NULL!	0	#NULL!		#NULL!	#NULL!	1	#NULL!	#NULL!	#NULL!	1	60	2	0	0	0	0.8	0	0	0	39.3	0.5	0	1
259000	76	0	#NULL!	#NULL!	0	#NULL!		#NULL!	#NULL!	1	#NULL!	#NULL!	#NULL!	0	66	0	0	1	0	0.7	0	0	1	42.8	0.5	1	1
205000	76	0	#NULL!	#NULL!	0	#NULL!		#NULL!	#NULL!	1	#NULL!	#NULL!	#NULL!	0	50	0	0	1	0	0.9	0	0	0	42.9	0.5	1	1
181000	26	0	4	2	1	0		6.5	#NULL!	1	#NULL!	#NULL!	#NULL!	0	75	2	0	0	0	0.9	0	0	0	48.9	0.5	0	0
166000	22	0	4	2	1	0		5.5	#NULL!	1	#NULL!	#NULL!	#NULL!	0	50	2	0	1	1	1.3	1	0	0	37.6	0.5	1	0
201000	62	0	#NULL!	#NULL!	0	#NULL!		#NULL!	#NULL!	0	#NULL!	#NULL!	#NULL!	0	34	2	0	0	0	0.9	0	0	0	37.1	0.5	0	1
223000	66	0	#NULL!	#NULL!	0	#NULL!		#NULL!	#NULL!	1	#NULL!	#NULL!	#NULL!	1	55	0	0	1	0	0.9	0	0	1	35.6	0.7	1	1
171000	34	0	#NULL!	#NULL!	0	#NULL!		#NULL!	#NULL!	1	#NULL!	#NULL!	#NULL!	1	68	0	0	1	0	1	0	0	1	38.9	0.5	1	1
203000	61	0	#NULL!	#NULL!	0	#NULL!		#NULL!	#NULL!	1	#NULL!	#NULL!	#NULL!	0	50	3	0	0	1	0.9	1	0	0	28.4	0.5	0	1
168000	56	0	#NULL!	#NULL!	0	#NULL!		#NULL!	#NULL!	1	#NULL!	#NULL!	#NULL!	1	68	2	0	0	0	0.9	0	1	0	42.5	0.5	0	1
197000	53	0	#NULL!	#NULL!	0	#NULL!		#NULL!	#NULL!	1	#NULL!	#NULL!	#NULL!	0	40	2	0	1	0	1	0	0	0	50.1	0.5	1	1
163000	23	0	3	2	1	0		7.66667	#NULL!	1	#NULL!	#NULL!	#NULL!	0	50	0	0	1	0	0.9	0	0	0	39.9	0.3	1	0
208000	53	0	#NULL!	#NULL!	0	#NULL!		#NULL!	#NULL!	1	#NULL!	#NULL!	#NULL!	1	50	0	0	1	0	1	0	0	1	41.1	0.5	1	1
169000	40	0	#NULL!	#NULL!	0	#NULL!		#NULL!	#NULL!	0	#NULL!	#NULL!	#NULL!	0	67	2	0	0	0	0.9	0	0	0	40.7	0.5	0	1
79000	22	0	#NULL!	#NULL!	0	#NULL!		#NULL!	#NULL!	1	#NULL!	#NULL!	#NULL!	1	53	2	0	1	0	1	0	0	0	40.2	0.5	1	1
86000	64	0	#NULL!	#NULL!	0	#NULL!		#NULL!	#NULL!	1	#NULL!	#NULL!	#NULL!	0	50	0	0	1	0	3.7	0	0	0	39.2	0.5	1	1
165000	45	0	#NULL!	#NULL!	0	#NULL!		#NULL!	#NULL!	1	#NULL!	#NULL!	#NULL!	1	45	2	0	0	0	1.4	1	0	1	45.9	0.6	0	1
184000	#NULL!	#NULL!	#NULL!	#NULL!	0	#NULL!		#NULL!	#NULL!	1	#NULL!	#NULL!	#NULL!	0	60	0	0	0	0	0.6	0	0	0	35	0.6	0	1
209000	57	0	#NULL!	#NULL!	0	#NULL!		#NULL!	#NULL!	1	#NULL!	#NULL!	#NULL!	0	65	2	0	0	0	1	0	0	0	42.8	0.5	0	1
202000	#NULL!	#NULL!	#NULL!	#NULL!	0	#NULL!		#NULL!	#NULL!	1	#NULL!	#NULL!	#NULL!	1	64	0	0	1	0	1.1	0	0	0	44.6	0.5	1	1
291000	47	0	#NULL!	#NULL!	0	#NULL!		#NULL!	#NULL!	0	#NULL!	#NULL!	#NULL!	0	75	0	0	0	0	0.8	0	0	0	45.3	0.6	0	1
#NULL!	25	0	#NULL!	#NULL!	0	#NULL!		#NULL!	#NULL!	1	#NULL!	#NULL!	#NULL!	1	55	0	0	0	0	1	0	0	0	43.3	0.5	0	1
137000	17	0	2	2	1	0		8.5	#NULL!	0	#NULL!	#NULL!	#NULL!	1	50	0	0	0	0	1.3	0	0	1	29.4	0.2	0	0
230000	12	0	1	4	1	0		12	#NULL!	1	#NULL!	#NULL!	#NULL!	0	55	2	0	0	1	1.1	0	0	0	35.2	0.5	0	0
#NULL!	94	0	#NULL!	#NULL!	0	#NULL!		#NULL!	#NULL!	0	#NULL!	#NULL!	#NULL!	0	60	0	0	0	0	0.8	0	0	0	37.9	0.5	0	1
203000	32	0	#NULL!	#NULL!	0	#NULL!		#NULL!	#NULL!	1	#NULL!	#NULL!	#NULL!	0	29	2	0	0	0	0.9	0	0	0	40.2	0.5	0	1
199000	57	0	#NULL!	#NULL!	0	#NULL!		#NULL!	#NULL!	1	#NULL!	#NULL!	#NULL!	0	62	0	0	0	0	0.8	0	0	0	39.7	0.5	0	1
150000	73	0	#NULL!	#NULL!	0	#NULL!		#NULL!	#NULL!	1	#NULL!	#NULL!	#NULL!	0	35	2	0	0	0	1	0	0	0	46.4	0.5	0	1
184000	31	0	#NULL!	#NULL!	0	#NULL!		#NULL!	#NULL!	1	#NULL!	#NULL!	#NULL!	0	45	2	0	0	1	1.3	0	0	0	44.3	0.5	0	1
304000	96	0	#NULL!	#NULL!	0	#NULL!		#NULL!	#NULL!	0	#NULL!	#NULL!	#NULL!	0	79	2	0	1	0	0.9	1	0	0	39.6	0.5	1	1
294000	70	0	#NULL!	#NULL!	0	#NULL!		#NULL!	#NULL!	1	#NULL!	#NULL!	#NULL!	0	45	0	0	0	0	1.4	0	0	0	47.9	0.5	0	1
#NULL!	85	0	#NULL!	#NULL!	0	#NULL!		#NULL!	#NULL!	1	#NULL!	#NULL!	#NULL!	1	50	0	0	1	0	0.8	0	0	0	39.6	0.5	1	1
190000	38	0	#NULL!	#NULL!	0	#NULL!		#NULL!	#NULL!	1	#NULL!	#NULL!	#NULL!	1	50	0	0	1	0	1.2	0	0	0	43	0.5	1	1
186000	24	0	3	2	1	0		8	#NULL!	1	#NULL!	#NULL!	#NULL!	0	62	0	0	0	0	1	0	0	0	40.5	0.5	0	0
149000	54	0	#NULL!	#NULL!	0	0		#NULL!	#NULL!	1	#NULL!	#NULL!	#NULL!	1	55	0	0	1	0	0.9	0	0	0	41.6	0.5	1	1
140000	31	0	#NULL!	#NULL!	0	#NULL!		#NULL!	#NULL!	1	#NULL!	#NULL!	#NULL!	0	55	0	0	0	0	0.8	0	0	0	42.9	0.5	0	1
220000	#NULL!	#NULL!	#NULL!	#NULL!	0	#NULL!		#NULL!	#NULL!	0	#NULL!	#NULL!	#NULL!	0	55	2	0	0	0	0.8	0	0	0	42.4	0.5	0	1
163000	39	0	3	2	1	0		13	#NULL!	1	#NULL!	#NULL!	#NULL!	0	61	0	0	1	0	0.8	0	0	0	36.5	0.5	1	0
103000	50	0	#NULL!	#NULL!	0	#NULL!		#NULL!	#NULL!	1	#NULL!	#NULL!	#NULL!	0	30	0	0	0	0	1.1	0	0	0	41	0.5	0	1
173000	48	0	#NULL!	#NULL!	0	#NULL!		#NULL!	#NULL!	1	#NULL!	#NULL!	#NULL!	0	67	0	0	0	0	0.9	0	0	0	42.7	0.5	0	1
129000	50	0	#NULL!	#NULL!	0	#NULL!		#NULL!	#NULL!	1	#NULL!	#NULL!	#NULL!	0	60	2	0	1	0	1.5	0	0	0	47	0.5	1	1
114000	45	0	#NULL!	#NULL!	0	#NULL!		#NULL!	#NULL!	0	#NULL!	#NULL!	#NULL!	0	50	2	0	0	0	1	0	0	0	35.8	0.5	0	1
157000	46	0	#NULL!	#NULL!	0	#NULL!		#NULL!	#NULL!	1	#NULL!	#NULL!	#NULL!	0	54	0	0	0	0	0.8	0	0	0	42.5	0.4	0	1
173000	36	0	#NULL!	#NULL!	0	#NULL!		#NULL!	#NULL!	1	#NULL!	#NULL!	#NULL!	0	56	0	0	0	0	1.2	0	0	0	38.4	0.5	0	1
155000	47	0	#NULL!	#NULL!	0	#NULL!		#NULL!	#NULL!	0	#NULL!	#NULL!	#NULL!	0	50	2	0	0	0	0.7	0	0	0	40.4	0.5	0	1
125000	36	0	#NULL!	#NULL!	0	#NULL!		#NULL!	#NULL!	1	#NULL!	#NULL!	#NULL!	0	43	0	0	1	0	1.1	0	0	0	43.6	0.5	1	1
371000	87	0	#NULL!	#NULL!	0	#NULL!		#NULL!	#NULL!	1	#NULL!	#NULL!	#NULL!	1	40	3	0	0	0	5.3	1	0	1	27.2	0.5	0	1
#NULL!	#NULL!	#NULL!	#NULL!	#NULL!	0	#NULL!		#NULL!	#NULL!	1	#NULL!	#NULL!	#NULL!	0	50	0	0	0	0	1	0	0	0	42.8	0.6	0	1
152000	42	0	#NULL!	#NULL!	0	#NULL!		#NULL!	#NULL!	0	#NULL!	#NULL!	#NULL!	0	61	2	0	0	0	0.6	0	0	0	39	0.5	0	1
156000	37	0	#NULL!	#NULL!	0	#NULL!		#NULL!	#NULL!	1	#NULL!	#NULL!	#NULL!	1	62	2	0	1	0	1.2	0	0	0	39.3	0.5	1	1
119000	23	0	#NULL!	#NULL!	0	#NULL!		#NULL!	#NULL!	1	#NULL!	#NULL!	#NULL!	0	28	2	0	0	0	0.8	0	0	0	47.4	0.5	0	1
225000	62	0	#NULL!	#NULL!	0	#NULL!		#NULL!	#NULL!	1	#NULL!	#NULL!	#NULL!	0	69	0	0	0	0	0.8	0	0	0	42.7	0.5	0	1
164000	33	0	#NULL!	#NULL!	0	#NULL!		#NULL!	#NULL!	0	#NULL!	#NULL!	#NULL!	0	69	2	0	1	0	0.6	0	0	1	37.4	0.5	1	1
211000	78	0	#NULL!	#NULL!	0	#NULL!		#NULL!	#NULL!	1	#NULL!	#NULL!	#NULL!	0	54	0	0	1	0	0.9	0	0	0	42.5	0.5	1	1
159000	53	0	#NULL!	#NULL!	0	#NULL!		#NULL!	#NULL!	0	#NULL!	#NULL!	#NULL!	0	66	2	0	0	1	1.4	0	0	0	32.2	0.5	0	1
152000	71	0	#NULL!	#NULL!	0	#NULL!		#NULL!	#NULL!	1	#NULL!	#NULL!	#NULL!	0	58	0	0	0	0	1.2	1	1	0	55.4	0.5	0	1
190000	29	0	4	2	1	0		7.25	#NULL!	1	#NULL!	#NULL!	#NULL!	0	62	0	0	0	0	0.9	0	0	0	40.7	0.5	0	0
224000	53	0	#NULL!	#NULL!	0	#NULL!		#NULL!	#NULL!	1	#NULL!	#NULL!	#NULL!	0	69	0	0	1	0	1	0	0	0	47.8	0.5	1	1
212000	88	0	#NULL!	#NULL!	0	#NULL!		#NULL!	#NULL!	0	#NULL!	#NULL!	#NULL!	0	55	4	0	0	1	1.1	0	0	0	30.3	0.5	0	1
167000	24	0	2	2	1	0		12	#NULL!	1	#NULL!	#NULL!	#NULL!	1	64	0	0	1	0	1	0	0	1	44.8	0.5	1	0
275000	88	0	#NULL!	#NULL!	0	#NULL!		#NULL!	#NULL!	1	#NULL!	#NULL!	#NULL!	0	60	3	0	0	0	1.1	0	0	0	45.2	0.5	0	1
193000	58	0	#NULL!	#NULL!	0	#NULL!		#NULL!	#NULL!	1	#NULL!	#NULL!	#NULL!	0	34	0	0	1	0	1.4	0	0	0	47.7	0.5	1	1
193000	58	0	#NULL!	#NULL!	0	#NULL!		#NULL!	#NULL!	1	#NULL!	#NULL!	#NULL!	0	50	0	0	0	0	1.8	0	0	0	44.1	0.5	0	1
230000	107	1	#NULL!	#NULL!	0	#NULL!		#NULL!	#NULL!	1	#NULL!	#NULL!	#NULL!	1	43	0	0	1	0	0.9	0	0	1	40.5	0.3	1	1
238000	72	0	#NULL!	#NULL!	0	#NULL!		#NULL!	#NULL!	0	#NULL!	#NULL!	#NULL!	0	55	0	0	1	0	0.7	0	0	0	34	0.5	1	1
202000	70	0	#NULL!	#NULL!	0	#NULL!		#NULL!	#NULL!	1	#NULL!	#NULL!	#NULL!	0	60	0	0	0	0	0.7	0	0	0	44.8	0.5	0	1
173000	56	0	#NULL!	#NULL!	0	#NULL!		#NULL!	#NULL!	1	#NULL!	#NULL!	#NULL!	0	61	0	0	1	0	1	0	0	1	40.3	0.5	1	1
174000	62	0	#NULL!	#NULL!	0	#NULL!		#NULL!	#NULL!	1	#NULL!	#NULL!	#NULL!	0	25	3	0	1	1	1.5	1	0	0	38	0.5	1	1
284000	67	0	#NULL!	#NULL!	0	#NULL!		#NULL!	#NULL!	0	#NULL!	#NULL!	#NULL!	0	50	0	0	1	0	0.8	0	0	0	33	0.5	1	1
244000	74	0	#NULL!	#NULL!	0	#NULL!		#NULL!	#NULL!	0	#NULL!	#NULL!	#NULL!	0	76	0	0	0	0	1.1	0	0	0	41.9	0.5	0	1
163000	40	0	#NULL!	#NULL!	0	#NULL!		#NULL!	#NULL!	0	#NULL!	#NULL!	#NULL!	0	50	3	0	0	0	0.7	0	0	0	32.7	0.5	0	1
191000	56	0	#NULL!	#NULL!	0	#NULL!		#NULL!	#NULL!	1	#NULL!	#NULL!	#NULL!	0	51	0	0	0	0	1	0	0	0	43	0.6	0	1
150000	24	0	#NULL!	#NULL!	0	#NULL!		#NULL!	#NULL!	1	#NULL!	#NULL!	#NULL!	0	50	0	0	1	0	1	0	0	0	43.9	0.5	1	1
217000	120	1	#NULL!	#NULL!	0	#NULL!		#NULL!	#NULL!	1	#NULL!	#NULL!	#NULL!	0	43	1	0	1	0	0.9	0	0	0	42.5	0.6	1	1
134000	56	0	#NULL!	#NULL!	0	#NULL!		#NULL!	#NULL!	1	#NULL!	#NULL!	#NULL!	0	55	0	0	1	0	1	0	0	0	43.2	0.5	1	1
126000	44	0	#NULL!	#NULL!	0	#NULL!		#NULL!	#NULL!	1	#NULL!	#NULL!	#NULL!	0	60	0	0	0	0	0.8	0	0	0	45.5	0.5	0	1
131000	80	0	#NULL!	#NULL!	0	#NULL!		#NULL!	#NULL!	0	#NULL!	#NULL!	#NULL!	0	55	2	0	0	1	1	0	0	0	39.9	0.5	0	1
207000	#NULL!	#NULL!	#NULL!	#NULL!	0	#NULL!		#NULL!	#NULL!	1	#NULL!	#NULL!	#NULL!	0	65	2	0	0	0	1	0	0	0	45.9	0.7	0	1
106000	20	0	#NULL!	#NULL!	0	#NULL!		#NULL!	#NULL!	1	#NULL!	#NULL!	#NULL!	0	60	0	0	1	0	0.8	0	0	0	39.9	0.5	1	1
#NULL!	53	0	#NULL!	#NULL!	0	#NULL!		#NULL!	#NULL!	1	#NULL!	#NULL!	#NULL!	0	54	0	0	0	0	1	0	0	0	46.6	0.5	0	1
128000	52	0	#NULL!	#NULL!	0	#NULL!		#NULL!	#NULL!	1	#NULL!	#NULL!	#NULL!	0	48	0	0	0	0	1.1	0	0	0	44.9	0.5	0	1
107000	68	0	#NULL!	#NULL!	0	#NULL!		#NULL!	#NULL!	1	#NULL!	#NULL!	#NULL!	0	55	0	0	1	0	1	0	0	0	42.6	0.5	1	1
289000	64	0	#NULL!	#NULL!	0	#NULL!		#NULL!	#NULL!	1	#NULL!	#NULL!	#NULL!	0	38	0	0	0	0	1.2	0	0	1	40.7	0.5	0	1
150000	51	0	#NULL!	#NULL!	0	#NULL!		#NULL!	#NULL!	1	#NULL!	#NULL!	#NULL!	1	55	2	0	0	0	1.2	0	0	0	45	0.5	0	1
179000	38	0	#NULL!	#NULL!	0	#NULL!		#NULL!	#NULL!	1	#NULL!	#NULL!	#NULL!	0	60	2	0	0	0	0.9	0	0	0	38.4	0.5	0	1
157000	54	0	#NULL!	#NULL!	0	#NULL!		#NULL!	#NULL!	1	#NULL!	#NULL!	#NULL!	0	35	2	0	1	1	0.8	0	0	0	41.8	0.6	1	1
104000	12	0	4	2	1	0		3	#NULL!	1	#NULL!	#NULL!	#NULL!	0	42	3	0	1	0	2.5	1	0	1	31.7	0.5	1	0
156000	56	0	#NULL!	#NULL!	0	#NULL!		#NULL!	#NULL!	0	#NULL!	#NULL!	#NULL!	0	57	3	0	0	0	0.7	0	0	0	41.2	0.5	0	1
101000	44	0	#NULL!	#NULL!	1	#NULL!		#NULL!	#NULL!	1	#NULL!	#NULL!	#NULL!	0	30	0	0	1	0	1	0	0	1	34.7	0.5	1	0
90000	54	0	#NULL!	#NULL!	0	#NULL!		#NULL!	#NULL!	1	#NULL!	#NULL!	#NULL!	0	48	0	0	1	0	0.9	0	0	1	39.6	0.5	1	1
184000	33	0	#NULL!	#NULL!	0	#NULL!		#NULL!	#NULL!	1	#NULL!	#NULL!	#NULL!	0	55	0	0	1	0	1.3	0	0	0	45.5	0.5	1	1
197000	51	0	#NULL!	#NULL!	0	#NULL!		#NULL!	#NULL!	1	#NULL!	#NULL!	#NULL!	0	64	0	0	0	0	0.7	0	0	0	47	0.5	0	1
181000	58	0	#NULL!	#NULL!	0	#NULL!		#NULL!	#NULL!	0	#NULL!	#NULL!	#NULL!	0	50	3	0	0	0	0.8	0	0	1	39.5	0.5	0	1
232000	63	0	#NULL!	#NULL!	0	#NULL!		#NULL!	#NULL!	1	#NULL!	#NULL!	#NULL!	0	65	0	0	0	0	0.9	0	0	0	39.3	0.5	0	1
106000	7	0	0	4	1	0		#NULL!	#NULL!	0	#NULL!	#NULL!	#NULL!	0	35	3	0	0	0	1	0	0	0	30.4	0.7	0	0
130000	12	0	#NULL!	#NULL!	0	#NULL!		#NULL!	#NULL!	1	#NULL!	#NULL!	#NULL!	0	44	3	0	0	1	0.8	0	0	1	38.3	0.5	0	1
227000	61	0	#NULL!	#NULL!	0	#NULL!		#NULL!	#NULL!	1	#NULL!	#NULL!	#NULL!	0	55	0	0	1	0	1	0	0	0	43.8	0.5	1	1
238000	35	0	#NULL!	#NULL!	0	#NULL!		#NULL!	#NULL!	0	#NULL!	#NULL!	#NULL!	0	31	0	0	0	0	0.7	0	0	0	33.5	0.5	0	1
138000	26	0	#NULL!	#NULL!	0	#NULL!		#NULL!	#NULL!	1	#NULL!	#NULL!	#NULL!	0	36	0	0	1	0	1.1	0	0	1	42.4	0.5	1	1
165000	37	0	#NULL!	#NULL!	0	#NULL!		#NULL!	#NULL!	1	#NULL!	#NULL!	#NULL!	0	55	2	0	0	0	1.1	0	0	0	37.7	0.5	0	1
282000	71	0	#NULL!	#NULL!	0	#NULL!		#NULL!	#NULL!	1	#NULL!	#NULL!	#NULL!	0	31	3	0	1	0	1	0	0	0	38.3	0.9	1	1
160000	67	0	#NULL!	#NULL!	0	#NULL!		#NULL!	#NULL!	1	#NULL!	#NULL!	#NULL!	0	53	2	0	0	0	0.9	0	0	0	42.7	0.5	0	1
177000	38	0	#NULL!	#NULL!	0	#NULL!		#NULL!	#NULL!	1	#NULL!	#NULL!	#NULL!	0	55	2	0	0	0	0.9	0	0	0	44.3	0.5	0	1
203000	34	0	#NULL!	#NULL!	0	#NULL!		#NULL!	#NULL!	1	#NULL!	#NULL!	#NULL!	0	30	2	0	1	0	0.9	0	0	0	45.2	0.5	1	1
212000	75	0	#NULL!	#NULL!	0	#NULL!		#NULL!	#NULL!	1	#NULL!	#NULL!	#NULL!	0	50	0	0	1	0	1	0	0	0	40.9	0.5	1	1
382000	90	0	#NULL!	#NULL!	0	#NULL!		#NULL!	#NULL!	1	#NULL!	#NULL!	#NULL!	0	30	3	0	1	0	1.4	1	0	0	32.2	0.5	1	1
205000	40	0	4	2	1	0		10	#NULL!	1	#NULL!	#NULL!	#NULL!	1	55	0	0	1	0	0.8	0	0	1	39	0.5	1	0
196000	61	0	#NULL!	#NULL!	0	#NULL!		#NULL!	#NULL!	1	#NULL!	#NULL!	#NULL!	0	66	0	0	0	0	1.2	0	0	0	43.4	0.5	0	1
267000	53	0	#NULL!	#NULL!	0	#NULL!		#NULL!	#NULL!	0	#NULL!	#NULL!	#NULL!	1	50	2	0	1	0	2.7	0	0	1	32.3	0.5	1	1
182000	23	0	3	2	1	0		7.66667	#NULL!	1	#NULL!	#NULL!	#NULL!	0	68	2	0	0	0	0.8	0	0	0	44.8	0.5	0	0
128000	35	0	#NULL!	#NULL!	0	#NULL!		#NULL!	#NULL!	1	#NULL!	#NULL!	#NULL!	1	46	0	0	1	0	1.5	1	0	0	42	0.5	1	1
166000	69	0	#NULL!	#NULL!	0	#NULL!		#NULL!	#NULL!	1	#NULL!	#NULL!	#NULL!	0	55	0	0	1	0	1	0	0	1	42.5	0.5	1	1
263000	95	0	#NULL!	#NULL!	0	#NULL!		#NULL!	#NULL!	1	#NULL!	#NULL!	#NULL!	1	50	0	0	1	0	0.8	0	0	0	36.2	0.5	1	1
357000	63	0	#NULL!	#NULL!	0	#NULL!		#NULL!	#NULL!	0	#NULL!	#NULL!	#NULL!	0	45	0	0	0	0	1.4	0	1	1	28.4	0.5	0	1
186000	42	0	#NULL!	#NULL!	0	#NULL!		#NULL!	#NULL!	1	#NULL!	#NULL!	#NULL!	0	59	0	0	0	0	0.8	0	0	1	46.7	0.5	0	1
283000	81	0	#NULL!	#NULL!	0	#NULL!		#NULL!	#NULL!	0	#NULL!	#NULL!	#NULL!	0	60	0	0	1	0	1.1	0	0	0	38	0.5	1	1
106000	24	0	#NULL!	#NULL!	0	#NULL!		#NULL!	#NULL!	1	#NULL!	#NULL!	#NULL!	0	47	0	0	0	0	0.9	0	0	0	43.1	0.5	0	1
230000	8	0	0	4	1	0		#NULL!	#NULL!	0	#NULL!	#NULL!	#NULL!	0	57	0	0	0	0	0.7	0	0	0	39	0.5	0	0
220000	63	0	#NULL!	#NULL!	0	#NULL!		#NULL!	#NULL!	1	#NULL!	#NULL!	#NULL!	0	65	0	0	0	0	0.7	0	0	0	49	0.5	0	1
238000	69	0	#NULL!	#NULL!	0	#NULL!		#NULL!	#NULL!	1	#NULL!	#NULL!	#NULL!	0	65	0	0	0	0	1	1	0	0	38	0.5	0	1
219000	36	0	3	2	1	0		12	#NULL!	1	#NULL!	#NULL!	#NULL!	0	55	2	0	0	0	0.9	0	0	0	36.9	0.5	0	0
231000	30	0	#NULL!	#NULL!	0	#NULL!		#NULL!	#NULL!	1	#NULL!	#NULL!	#NULL!	0	55	2	0	0	0	1	0	0	1	37	0.5	0	1
156000	28	0	#NULL!	#NULL!	0	#NULL!		#NULL!	#NULL!	1	#NULL!	#NULL!	#NULL!	1	62	0	0	1	0	0.9	0	0	0	44.3	0.5	1	1
289000	44	0	#NULL!	#NULL!	0	#NULL!		#NULL!	#NULL!	0	#NULL!	#NULL!	#NULL!	0	55	0	0	0	0	0.9	0	0	0	36.2	0.5	0	1
177000	70	0	#NULL!	#NULL!	0	#NULL!		#NULL!	#NULL!	1	#NULL!	#NULL!	#NULL!	0	75	0	0	1	0	0.7	0	0	1	36.1	0.5	1	1
138000	20	0	#NULL!	#NULL!	0	#NULL!		#NULL!	#NULL!	1	#NULL!	#NULL!	#NULL!	0	60	0	0	0	0	0.9	0	0	0	37.2	0.5	0	1
235000	77	0	#NULL!	#NULL!	0	#NULL!		#NULL!	#NULL!	1	#NULL!	#NULL!	#NULL!	1	45	2	0	1	0	1.4	1	0	1	39	0.5	1	1
220000	82	0	#NULL!	#NULL!	0	#NULL!		#NULL!	#NULL!	0	#NULL!	#NULL!	#NULL!	0	60	0	0	0	0	0.7	0	0	0	39.7	0.5	0	1
228000	64	0	#NULL!	#NULL!	0	#NULL!		#NULL!	#NULL!	1	#NULL!	#NULL!	#NULL!	0	42	3	0	1	1	0.9	0	0	0	39.9	0.5	1	1
204000	72	0	#NULL!	#NULL!	0	#NULL!		#NULL!	#NULL!	0	#NULL!	#NULL!	#NULL!	0	55	0	0	0	0	1.6	0	0	0	35	1.2	0	1
131000	48	0	#NULL!	#NULL!	0	#NULL!		#NULL!	#NULL!	1	#NULL!	#NULL!	#NULL!	1	60	0	0	0	0	0.5	0	0	0	34	0.6	0	1
139000	37	0	#NULL!	#NULL!	0	#NULL!		#NULL!	#NULL!	1	#NULL!	#NULL!	#NULL!	1	61	0	0	0	0	1.1	0	0	0	41.5	0.5	0	1
141000	24	0	#NULL!	#NULL!	0	#NULL!		#NULL!	#NULL!	1	#NULL!	#NULL!	#NULL!	0	54	0	0	1	0	0.7	0	0	0	45.2	0.6	1	1
173000	45	0	#NULL!	#NULL!	0	#NULL!		#NULL!	#NULL!	1	#NULL!	#NULL!	#NULL!	0	60	3	0	0	0	1.5	0	0	0	49.3	0.5	0	1
221000	74	0	#NULL!	#NULL!	0	#NULL!		#NULL!	#NULL!	0	#NULL!	#NULL!	#NULL!	0	53	2	0	0	0	0.7	0	0	1	39	0.5	0	1
111000	32	0	#NULL!	#NULL!	0	#NULL!		#NULL!	#NULL!	1	#NULL!	#NULL!	#NULL!	0	50	0	0	0	0	1	0	0	0	43.4	0.5	0	1
216000	73	0	#NULL!	#NULL!	0	#NULL!		#NULL!	#NULL!	1	#NULL!	#NULL!	#NULL!	0	55	2	0	0	0	1	0	0	0	43.5	0.6	0	1
156000	68	0	#NULL!	#NULL!	0	#NULL!		#NULL!	#NULL!	1	#NULL!	#NULL!	#NULL!	0	50	0	0	0	0	0.9	0	0	0	35.7	0.6	0	1
179000	4	0	0	4	1	0		#NULL!	#NULL!	1	#NULL!	#NULL!	#NULL!	0	58	0	0	0	0	0.8	0	0	0	42.7	0.5	0	0
#NULL!	14	0	#NULL!	#NULL!	0	#NULL!		#NULL!	#NULL!	0	#NULL!	#NULL!	#NULL!	0	67	0	0	0	0	0.8	0	0	0	43.6	0.5	0	1
282000	26	0	#NULL!	#NULL!	0	#NULL!		#NULL!	#NULL!	0	#NULL!	#NULL!	#NULL!	0	60	0	0	1	0	0.8	0	0	0	34	0.5	1	1
186000	33	0	#NULL!	#NULL!	0	#NULL!		#NULL!	#NULL!	1	#NULL!	#NULL!	#NULL!	0	55	0	0	1	0	0.6	0	0	1	37.3	0.5	1	1
107000	26	0	#NULL!	#NULL!	0	#NULL!		#NULL!	#NULL!	1	#NULL!	#NULL!	#NULL!	0	56	2	0	0	0	1.1	0	0	0	43.6	0.5	0	1
234000	61	0	#NULL!	#NULL!	0	#NULL!		#NULL!	#NULL!	1	#NULL!	#NULL!	#NULL!	0	46	2	0	1	0	1	0	0	1	34.3	0.5	1	1
197000	56	0	#NULL!	#NULL!	0	#NULL!		#NULL!	#NULL!	0	#NULL!	#NULL!	#NULL!	0	50	0	0	1	0	0.7	0	0	0	41.9	0.5	1	1
225000	85	0	#NULL!	#NULL!	0	#NULL!		#NULL!	#NULL!	1	#NULL!	#NULL!	#NULL!	0	30	3	0	0	1	1.3	1	0	0	45.1	0.5	0	1
180000	44	0	#NULL!	#NULL!	0	#NULL!		#NULL!	#NULL!	0	#NULL!	#NULL!	#NULL!	0	65	2	0	0	0	0.7	0	0	0	40.3	0.5	0	1
78000	18	0	#NULL!	#NULL!	0	#NULL!		#NULL!	#NULL!	0	#NULL!	#NULL!	#NULL!	0	20	0	0	0	0	1.8	0	1	0	32.8	0.5	0	1
281000	105	1	#NULL!	#NULL!	0	#NULL!		#NULL!	#NULL!	1	#NULL!	#NULL!	#NULL!	0	62	0	0	0	0	0.8	0	0	0	42.6	0.5	0	1
193000	74	0	#NULL!	#NULL!	0	#NULL!		#NULL!	#NULL!	1	#NULL!	#NULL!	#NULL!	1	71	0	0	0	0	0.9	0	0	1	41.4	0.6	0	1
222000	56	0	#NULL!	#NULL!	0	#NULL!		#NULL!	#NULL!	0	#NULL!	#NULL!	#NULL!	0	66	3	0	0	0	1	0	0	0	28.7	0.5	0	1
102000	19	0	#NULL!	#NULL!	0	#NULL!		#NULL!	#NULL!	1	#NULL!	#NULL!	#NULL!	0	61	3	0	0	0	1.4	1	0	1	47	0.6	0	1
206000	#NULL!	#NULL!	#NULL!	#NULL!	0	#NULL!		#NULL!	#NULL!	0	#NULL!	#NULL!	#NULL!	0	64	1	0	0	0	0.5	0	0	0	39.2	0.6	0	1
186000	50	0	#NULL!	#NULL!	0	#NULL!		#NULL!	#NULL!	0	#NULL!	#NULL!	#NULL!	0	62	0	0	0	0	1.3	0	0	0	37.1	0.5	0	1
158000	38	0	#NULL!	#NULL!	0	#NULL!		#NULL!	#NULL!	0	#NULL!	#NULL!	#NULL!	0	50	0	0	0	0	1.4	1	0	0	26.7	0.5	0	1
189000	57	0	#NULL!	#NULL!	0	#NULL!		#NULL!	#NULL!	1	#NULL!	#NULL!	#NULL!	0	68	0	0	1	0	0.9	0	0	0	41.4	0.5	1	1
241000	54	0	#NULL!	#NULL!	0	#NULL!		#NULL!	#NULL!	1	#NULL!	#NULL!	#NULL!	0	50	0	0	0	0	1.3	0	0	0	42	0.4	0	1
172000	76	0	#NULL!	#NULL!	0	#NULL!		#NULL!	#NULL!	1	#NULL!	#NULL!	#NULL!	0	65	0	0	1	0	0.8	0	0	0	45.9	1.2	1	1
175000	#NULL!	#NULL!	#NULL!	#NULL!	0	#NULL!		#NULL!	#NULL!	1	#NULL!	#NULL!	#NULL!	0	70	0	0	1	0	0.9	0	0	0	40.4	0.4	1	1
188000	60	0	#NULL!	#NULL!	0	#NULL!		#NULL!	#NULL!	1	#NULL!	#NULL!	#NULL!	0	50	0	0	1	0	1.2	0	0	0	40.9	0.5	1	1
215000	67	0	#NULL!	#NULL!	0	#NULL!		#NULL!	#NULL!	0	#NULL!	#NULL!	#NULL!	0	42	3	0	0	0	0.7	0	0	0	42.5	0.5	0	1
169000	36	0	#NULL!	#NULL!	0	#NULL!		#NULL!	#NULL!	1	#NULL!	#NULL!	#NULL!	0	56	0	0	0	0	1.1	0	0	0	42	0.5	0	1
165000	60	0	#NULL!	#NULL!	0	#NULL!		#NULL!	#NULL!	0	#NULL!	#NULL!	#NULL!	0	58	0	0	1	0	1.6	0	0	0	46	0.5	1	1
211000	36	0	#NULL!	#NULL!	0	#NULL!		#NULL!	#NULL!	0	#NULL!	#NULL!	#NULL!	1	67	0	0	0	0	0.7	0	0	0	40	0.5	0	1
187000	60	0	#NULL!	#NULL!	0	#NULL!		#NULL!	#NULL!	1	#NULL!	#NULL!	#NULL!	0	75	0	0	0	0	0.8	0	0	1	41	0.6	0	1
162000	#NULL!	#NULL!	#NULL!	#NULL!	0	#NULL!		#NULL!	#NULL!	1	#NULL!	#NULL!	#NULL!	0	60	0	0	1	0	0.7	0	0	0	33.5	0.5	1	1
178000	47	0	#NULL!	#NULL!	0	#NULL!		#NULL!	#NULL!	1	#NULL!	#NULL!	#NULL!	0	60	2	0	0	0	1	0	0	0	42.2	0.5	0	1
154000	44	0	#NULL!	#NULL!	0	#NULL!		#NULL!	#NULL!	0	#NULL!	#NULL!	#NULL!	0	58	3	0	0	0	1.1	0	0	0	36.8	0.5	0	1
201000	78	0	#NULL!	#NULL!	0	#NULL!		#NULL!	#NULL!	1	#NULL!	#NULL!	#NULL!	0	55	0	0	1	0	1.9	0	0	0	41.3	0.5	1	1
120000	18	0	#NULL!	#NULL!	0	#NULL!		#NULL!	#NULL!	0	#NULL!	#NULL!	#NULL!	0	55	0	0	0	0	2.5	0	0	0	37.6	0.5	0	1
249000	58	0	#NULL!	#NULL!	0	#NULL!		#NULL!	#NULL!	1	#NULL!	#NULL!	#NULL!	0	55	0	0	1	0	1.7	0	0	0	38.9	0.5	1	1
285000	#NULL!	#NULL!	#NULL!	#NULL!	0	#NULL!		#NULL!	#NULL!	0	#NULL!	#NULL!	#NULL!	0	78	2	0	0	0	0.5	0	0	0	40	0.6	0	1
200000	63	0	#NULL!	#NULL!	0	#NULL!		#NULL!	#NULL!	0	#NULL!	#NULL!	#NULL!	0	45	2	0	1	1	0.7	0	0	0	44.4	0.5	1	1
203000	91	0	#NULL!	#NULL!	0	#NULL!		#NULL!	#NULL!	0	#NULL!	#NULL!	#NULL!	0	55	0	0	0	0	0.5	0	0	0	44.5	0.6	0	1
223000	51	0	#NULL!	#NULL!	0	#NULL!		#NULL!	#NULL!	1	#NULL!	#NULL!	#NULL!	0	30	0	0	1	0	1	0	0	0	37.6	0.5	1	1
170000	84	0	#NULL!	#NULL!	0	#NULL!		#NULL!	#NULL!	0	#NULL!	#NULL!	#NULL!	0	50	2	0	0	1	1.1	1	0	0	27.7	0.5	0	1
244000	89	0	#NULL!	#NULL!	0	#NULL!		#NULL!	#NULL!	1	#NULL!	#NULL!	#NULL!	0	66	0	0	0	0	0.9	0	0	0	43.6	0.5	0	1
216000	42	0	#NULL!	#NULL!	0	#NULL!		#NULL!	#NULL!	0	#NULL!	#NULL!	#NULL!	0	55	0	0	0	0	0.7	0	0	0	44	0.5	0	1
219000	79	0	#NULL!	#NULL!	0	#NULL!		#NULL!	#NULL!	1	#NULL!	#NULL!	#NULL!	0	65	0	0	1	0	0.9	0	0	0	43.5	0.6	1	1
266000	65	0	#NULL!	#NULL!	0	#NULL!		#NULL!	#NULL!	1	#NULL!	#NULL!	#NULL!	0	35	0	0	1	0	1.2	0	0	0	43.8	0.3	1	1
164000	7	0	1	4	1	0		7	#NULL!	1	#NULL!	#NULL!	#NULL!	1	55	2	0	0	1	0.7	0	0	0	41.7	0.6	0	0
242000	#NULL!	#NULL!	#NULL!	#NULL!	0	#NULL!		#NULL!	#NULL!	1	#NULL!	#NULL!	#NULL!	0	55	0	0	1	0	1	0	0	0	34	0.6	1	1
233000	16	0	#NULL!	#NULL!	0	#NULL!		#NULL!	#NULL!	1	#NULL!	#NULL!	#NULL!	0	55	0	0	0	0	0.7	0	0	0	41.7	0.4	0	1
124000	30	0	#NULL!	#NULL!	0	#NULL!		#NULL!	#NULL!	0	#NULL!	#NULL!	#NULL!	0	55	0	0	0	0	0.8	0	0	0	38.3	0.5	0	1
157000	59	0	#NULL!	#NULL!	0	#NULL!		#NULL!	#NULL!	1	#NULL!	#NULL!	#NULL!	0	55	0	0	0	0	0.7	0	0	0	45.3	0.5	0	1
449000	104	1	#NULL!	#NULL!	0	#NULL!		#NULL!	#NULL!	0	#NULL!	#NULL!	#NULL!	1	52	2	0	1	0	0.9	0	0	0	28.6	0.5	1	1
77000	37	0	#NULL!	#NULL!	0	#NULL!		#NULL!	#NULL!	1	#NULL!	#NULL!	#NULL!	1	50	0	0	0	0	0.9	0	0	0	47.8	0.5	0	1
273000	61	0	#NULL!	#NULL!	0	#NULL!		#NULL!	#NULL!	0	#NULL!	#NULL!	#NULL!	1	55	0	0	1	0	1.2	0	0	0	41.9	0.6	1	1
220000	58	0	#NULL!	#NULL!	0	#NULL!		#NULL!	#NULL!	0	#NULL!	#NULL!	#NULL!	1	53	0	0	1	0	0.7	1	0	0	42	0.5	1	1
185000	63	0	#NULL!	#NULL!	0	#NULL!		#NULL!	#NULL!	0	#NULL!	#NULL!	#NULL!	0	60	0	0	0	0	0.6	0	0	0	32.8	0.5	0	1
134000	31	0	#NULL!	#NULL!	0	#NULL!		#NULL!	#NULL!	1	#NULL!	#NULL!	#NULL!	0	46	0	0	0	0	0.8	1	0	0	43.8	0.5	0	1
167000	#NULL!	#NULL!	#NULL!	#NULL!	0	#NULL!		#NULL!	#NULL!	1	#NULL!	#NULL!	#NULL!	0	62	0	0	1	0	1.1	0	0	1	42.5	0.5	1	1
229000	#NULL!	#NULL!	#NULL!	#NULL!	0	#NULL!		#NULL!	#NULL!	1	#NULL!	#NULL!	#NULL!	0	60	0	0	1	0	1	0	0	0	40.7	0.5	1	1
232000	66	0	#NULL!	#NULL!	0	#NULL!		#NULL!	#NULL!	0	#NULL!	#NULL!	#NULL!	0	72	0	0	1	0	0.8	0	0	0	38.6	0.5	1	1
247000	#NULL!	#NULL!	#NULL!	#NULL!	0	#NULL!		#NULL!	#NULL!	1	#NULL!	#NULL!	#NULL!	0	57	0	0	0	0	0.9	0	0	0	32.6	0.5	0	1
137000	#NULL!	#NULL!	#NULL!	#NULL!	0	#NULL!		#NULL!	#NULL!	1	#NULL!	#NULL!	#NULL!	0	41	0	0	1	0	0.9	0	0	1	36	0.7	1	1
235000	38	0	#NULL!	#NULL!	0	#NULL!		#NULL!	#NULL!	1	#NULL!	#NULL!	#NULL!	0	55	0	0	1	0	1.5	0	0	0	45.5	0.6	1	1
204000	58	0	#NULL!	#NULL!	0	#NULL!		#NULL!	#NULL!	1	#NULL!	#NULL!	#NULL!	0	63	0	0	0	0	0.7	0	0	0	45	0.5	0	1
403000	105	1	#NULL!	#NULL!	0	#NULL!		#NULL!	#NULL!	0	#NULL!	#NULL!	#NULL!	1	50	2	0	1	0	1	0	0	0	35.7	0.5	1	1
140000	#NULL!	#NULL!	#NULL!	#NULL!	0	#NULL!		#NULL!	#NULL!	1	#NULL!	#NULL!	#NULL!	0	35	0	0	0	0	1	0	0	0	48.5	0.5	0	1
190000	54	0	#NULL!	#NULL!	0	#NULL!		#NULL!	#NULL!	1	#NULL!	#NULL!	#NULL!	0	27	0	0	1	0	0.6	0	0	1	39.6	0.5	1	1
244000	76	0	#NULL!	#NULL!	0	#NULL!		#NULL!	#NULL!	0	#NULL!	#NULL!	#NULL!	0	55	2	0	1	0	0.7	0	1	1	36.9	0.5	1	1
251000	59	0	#NULL!	#NULL!	0	#NULL!		#NULL!	#NULL!	1	#NULL!	#NULL!	#NULL!	0	60	0	0	1	0	0.9	0	0	0	43.5	0.6	1	1
144000	#NULL!	#NULL!	#NULL!	#NULL!	0	#NULL!		#NULL!	#NULL!	1	#NULL!	#NULL!	#NULL!	0	80	0	0	0	0	0.9	0	0	0	41	0.5	0	1
205000	44	0	#NULL!	#NULL!	0	#NULL!		#NULL!	#NULL!	1	#NULL!	#NULL!	#NULL!	0	55	0	0	0	0	0.9	0	0	0	44.8	0.5	0	1
143000	57	0	#NULL!	#NULL!	0	#NULL!		#NULL!	#NULL!	1	#NULL!	#NULL!	#NULL!	1	55	2	0	1	0	0.8	0	0	0	46.7	0.5	1	1
144000	25	0	#NULL!	#NULL!	0	#NULL!		#NULL!	#NULL!	1	#NULL!	#NULL!	#NULL!	1	50	0	0	1	0	1.1	0	0	0	42.1	0.5	1	1
289000	80	0	#NULL!	#NULL!	0	#NULL!		#NULL!	#NULL!	0	#NULL!	#NULL!	#NULL!	0	60	2	0	0	0	0.7	0	0	1	38.2	0.6	0	1
179000	32	0	#NULL!	#NULL!	0	#NULL!		#NULL!	#NULL!	1	#NULL!	#NULL!	#NULL!	0	55	0	0	1	0	1.9	0	0	0	40.2	0.5	1	1
175000	44	0	#NULL!	#NULL!	0	#NULL!		#NULL!	#NULL!	0	#NULL!	#NULL!	#NULL!	0	40	2	0	0	0	0.7	0	0	0	39.9	0.5	0	1
228000	47	0	#NULL!	#NULL!	0	#NULL!		#NULL!	#NULL!	1	#NULL!	#NULL!	#NULL!	0	35	2	0	0	0	1.2	0	0	0	44.3	0.6	0	1
#NULL!	32	0	#NULL!	#NULL!	0	#NULL!		#NULL!	#NULL!	1	#NULL!	#NULL!	#NULL!	0	60	0	0	1	0	1	0	0	0	42.6	0.6	1	1
187000	51	0	#NULL!	#NULL!	0	#NULL!		#NULL!	#NULL!	1	#NULL!	#NULL!	#NULL!	1	50	2	0	0	0	0.9	0	0	0	44.8	0.5	0	1
161000	#NULL!	#NULL!	#NULL!	#NULL!	0	#NULL!		#NULL!	#NULL!	1	#NULL!	#NULL!	#NULL!	0	80	0	0	0	0	0.8	0	0	0	44.8	0.5	0	1
293000	66	0	#NULL!	#NULL!	0	#NULL!		#NULL!	#NULL!	0	#NULL!	#NULL!	#NULL!	0	68	0	0	0	0	1	0	0	0	36.8	0.5	0	1
92000	34	0	#NULL!	#NULL!	0	#NULL!		#NULL!	#NULL!	0	#NULL!	#NULL!	#NULL!	1	55	0	0	1	0	0.9	0	0	1	38.2	0.5	1	1
126000	41	0	#NULL!	#NULL!	0	#NULL!		#NULL!	#NULL!	1	#NULL!	#NULL!	#NULL!	1	65	0	0	1	0	1	0	0	0	49.2	0.5	1	1
495000	41	0	#NULL!	#NULL!	0	#NULL!		#NULL!	#NULL!	0	#NULL!	#NULL!	#NULL!	0	45	0	0	1	0	0.9	0	0	0	26.5	0.7	1	1
170000	53	0	#NULL!	#NULL!	0	#NULL!		#NULL!	#NULL!	1	#NULL!	#NULL!	#NULL!	0	63	2	0	1	0	0.8	0	0	0	43.8	0.5	1	1
180000	46	0	#NULL!	#NULL!	0	#NULL!		#NULL!	#NULL!	0	#NULL!	#NULL!	#NULL!	0	55	0	0	0	0	0.8	0	0	0	32.8	0.5	0	1
183000	50	0	#NULL!	#NULL!	0	#NULL!		#NULL!	#NULL!	0	#NULL!	#NULL!	#NULL!	0	80	2	0	1	0	0.6	1	0	0	36.5	0.5	1	1
175000	46	0	#NULL!	#NULL!	0	#NULL!		#NULL!	#NULL!	1	#NULL!	#NULL!	#NULL!	0	20	2	0	0	1	1.5	0	0	1	52	0.5	0	1
183000	90	0	#NULL!	#NULL!	0	#NULL!		#NULL!	#NULL!	1	#NULL!	#NULL!	#NULL!	0	55	0	0	1	0	0.9	0	0	1	43	0.5	1	1
261000	57	0	#NULL!	#NULL!	0	#NULL!		#NULL!	#NULL!	0	#NULL!	#NULL!	#NULL!	0	63	0	0	1	0	0.8	0	0	0	44.9	0.5	1	1
127000	45	0	#NULL!	#NULL!	0	#NULL!		#NULL!	#NULL!	1	#NULL!	#NULL!	#NULL!	0	55	0	0	1	0	1.8	0	0	1	28.3	0.5	1	1
200000	71	0	#NULL!	#NULL!	0	#NULL!		#NULL!	#NULL!	1	#NULL!	#NULL!	#NULL!	1	55	0	0	1	0	1.2	0	0	0	45.8	0.5	1	1
196000	54	0	#NULL!	#NULL!	0	#NULL!		#NULL!	#NULL!	1	#NULL!	#NULL!	#NULL!	0	27	0	0	1	0	1.2	0	0	0	41	0.5	1	1
246000	72	0	#NULL!	#NULL!	0	#NULL!		#NULL!	#NULL!	0	#NULL!	#NULL!	#NULL!	0	55	2	0	1	0	0.8	0	0	1	39.4	0.5	1	1
108000	57	0	#NULL!	#NULL!	0	#NULL!		#NULL!	#NULL!	1	#NULL!	#NULL!	#NULL!	0	55	0	0	1	0	1	0	0	0	38.8	0.5	1	1
205000	43	0	#NULL!	#NULL!	0	#NULL!		#NULL!	#NULL!	1	#NULL!	#NULL!	#NULL!	0	57	0	0	0	0	0.9	0	0	1	40.1	0.5	0	1
218000	37	0	#NULL!	#NULL!	0	#NULL!		#NULL!	#NULL!	1	#NULL!	#NULL!	#NULL!	0	52	2	0	0	1	1.2	0	0	0	36.8	1.4	0	1
189000	65	0	#NULL!	#NULL!	0	#NULL!		#NULL!	#NULL!	0	#NULL!	#NULL!	#NULL!	0	55	0	0	0	0	0.8	0	0	0	33.5	0.5	0	1
125000	33	0	#NULL!	#NULL!	0	#NULL!		#NULL!	#NULL!	0	#NULL!	#NULL!	#NULL!	0	53	0	0	1	0	0.7	0	0	1	37.7	0.2	1	1
90000	47	0	#NULL!	#NULL!	0	#NULL!		#NULL!	#NULL!	1	#NULL!	#NULL!	#NULL!	0	55	2	0	0	0	1.4	0	0	0	47.5	0.5	0	1
290000	81	0	#NULL!	#NULL!	0	#NULL!		#NULL!	#NULL!	1	#NULL!	#NULL!	#NULL!	0	63	0	0	0	0	1.1	0	0	0	39.8	0.5	0	1
189000	55	0	#NULL!	#NULL!	0	#NULL!		#NULL!	#NULL!	0	#NULL!	#NULL!	#NULL!	0	68	2	0	1	0	0.8	0	0	0	33.6	0.5	1	1
292000	38	0	#NULL!	#NULL!	0	#NULL!		#NULL!	#NULL!	0	#NULL!	#NULL!	#NULL!	0	55	0	0	1	0	0.7	1	0	0	38.4	0.5	1	1
200000	26	0	#NULL!	#NULL!	0	#NULL!		#NULL!	#NULL!	1	#NULL!	#NULL!	#NULL!	0	40	0	0	1	0	1.2	0	1	0	49	0.5	1	1
180000	#NULL!	#NULL!	#NULL!	#NULL!	0	#NULL!		#NULL!	#NULL!	1	#NULL!	#NULL!	#NULL!	0	55	2	0	0	0	0.9	0	0	0	41.4	0.5	0	1
207000	#NULL!	#NULL!	#NULL!	#NULL!	0	#NULL!		#NULL!	#NULL!	1	#NULL!	#NULL!	#NULL!	1	35	0	0	1	0	1.1	0	0	1	41.4	0.5	1	1
215000	48	0	#NULL!	#NULL!	0	#NULL!		#NULL!	#NULL!	1	#NULL!	#NULL!	#NULL!	0	62	0	0	1	0	0.8	0	0	0	40	0.5	1	1
136000	52	0	#NULL!	#NULL!	0	#NULL!		#NULL!	#NULL!	0	#NULL!	#NULL!	#NULL!	0	68	3	0	0	0	0.8	0	0	0	43.9	0.3	0	1
158000	20	0	#NULL!	#NULL!	0	#NULL!		#NULL!	#NULL!	1	#NULL!	#NULL!	#NULL!	0	33	2	0	0	0	8.1	0	1	0	32.6	0.8	0	1
196000	51	0	#NULL!	#NULL!	0	#NULL!		#NULL!	#NULL!	0	#NULL!	#NULL!	#NULL!	0	77	0	0	0	0	0.8	0	0	0	42.5	0.5	0	1
91000	#NULL!	#NULL!	#NULL!	#NULL!	0	#NULL!		#NULL!	#NULL!	0	#NULL!	#NULL!	#NULL!	0	57	3	0	0	1	1.2	1	0	0	39.3	0.6	0	1
193000	35	0	#NULL!	#NULL!	0	#NULL!		#NULL!	#NULL!	1	#NULL!	#NULL!	#NULL!	0	55	2	0	0	1	1.2	0	0	0	42.7	0.5	0	1
184000	#NULL!	#NULL!	#NULL!	#NULL!	0	#NULL!		#NULL!	#NULL!	1	#NULL!	#NULL!	#NULL!	0	40	0	0	0	0	1	0	0	0	36.3	0.5	0	1
241000	27	0	#NULL!	#NULL!	0	#NULL!		#NULL!	#NULL!	1	#NULL!	#NULL!	#NULL!	0	50	0	0	1	0	1	0	0	0	46.9	0.5	1	1
216000	31	0	#NULL!	#NULL!	0	#NULL!		#NULL!	#NULL!	0	#NULL!	#NULL!	#NULL!	0	50	0	0	0	0	1.8	0	0	0	32.6	0.5	0	1
198000	54	0	#NULL!	#NULL!	0	#NULL!		#NULL!	#NULL!	1	#NULL!	#NULL!	#NULL!	1	68	2	0	0	0	0.9	0	0	0	46.8	0.5	0	1
293000	67	0	#NULL!	#NULL!	0	#NULL!		#NULL!	#NULL!	0	#NULL!	#NULL!	#NULL!	1	60	2	0	0	0	0.9	0	0	1	31.1	0.6	0	1
264000	42	0	#NULL!	#NULL!	0	#NULL!		#NULL!	#NULL!	1	#NULL!	#NULL!	#NULL!	0	60	0	0	0	0	0.9	1	1	0	33.4	0.6	0	1
149000	46	0	#NULL!	#NULL!	0	#NULL!		#NULL!	#NULL!	1	#NULL!	#NULL!	#NULL!	0	48	0	0	1	0	0.9	0	0	0	36.5	0.5	1	1
214000	39	0	#NULL!	#NULL!	0	#NULL!		#NULL!	#NULL!	1	#NULL!	#NULL!	#NULL!	0	55	0	0	0	0	0.6	0	0	0	43.1	0.5	0	1
236000	68	0	#NULL!	#NULL!	0	#NULL!		#NULL!	#NULL!	1	#NULL!	#NULL!	#NULL!	1	40	0	0	1	0	1.1	1	0	0	37.6	0.5	1	1
#NULL!	36	0	#NULL!	#NULL!	0	#NULL!		#NULL!	#NULL!	1	#NULL!	#NULL!	#NULL!	1	55	0	0	0	0	1	0	0	0	42	0.5	0	1
249000	29	0	3	2	1	0		9.66667	#NULL!	1	#NULL!	#NULL!	#NULL!	0	68	0	0	1	0	0.8	0	0	0	34.2	0.5	1	0
180000	45	0	#NULL!	#NULL!	0	#NULL!		#NULL!	#NULL!	1	#NULL!	#NULL!	#NULL!	0	60	0	0	1	0	0.7	0	0	1	42.5	0.5	1	1
161000	78	0	3	2	1	1		26	#NULL!	1	#NULL!	#NULL!	#NULL!	0	55	0	0	1	0	0.9	0	0	0	38.3	0.5	1	0
159000	48	0	#NULL!	#NULL!	0	#NULL!		#NULL!	#NULL!	1	#NULL!	#NULL!	#NULL!	0	20	1	0	1	0	0.9	0	0	0	41	0.5	1	1
181000	33	0	#NULL!	#NULL!	0	#NULL!		#NULL!	#NULL!	1	#NULL!	#NULL!	#NULL!	1	77	0	0	1	0	1.1	0	0	1	43.8	0.5	1	1
227000	32	0	#NULL!	#NULL!	0	#NULL!		#NULL!	#NULL!	0	#NULL!	#NULL!	#NULL!	0	59	0	0	0	0	0.5	0	0	0	39.7	0.6	0	1
284000	60	0	#NULL!	#NULL!	0	#NULL!		#NULL!	#NULL!	1	#NULL!	#NULL!	#NULL!	0	55	2	0	1	0	1.1	0	0	1	37.2	0.4	1	1
169000	66	0	#NULL!	#NULL!	0	#NULL!		#NULL!	#NULL!	0	#NULL!	#NULL!	#NULL!	1	76	0	0	0	0	1.4	0	0	0	32.9	0.6	0	1
223000	81	0	#NULL!	#NULL!	0	#NULL!		#NULL!	#NULL!	0	#NULL!	#NULL!	#NULL!	0	55	3	0	0	0	1.1	0	0	0	41.8	0.6	0	1
319000	140	1	#NULL!	#NULL!	0	#NULL!		#NULL!	#NULL!	0	#NULL!	#NULL!	#NULL!	1	43	0	0	0	0	0.8	0	1	0	37.4	0.6	0	1
268000	76	0	#NULL!	#NULL!	0	#NULL!		#NULL!	#NULL!	0	#NULL!	#NULL!	#NULL!	0	67	3	0	0	0	0.7	0	0	0	36.2	0.5	0	1
239000	98	0	#NULL!	#NULL!	0	#NULL!		#NULL!	#NULL!	1	#NULL!	#NULL!	#NULL!	1	50	0	0	1	0	1	0	0	1	41.5	0.5	1	1
254000	73	0	#NULL!	#NULL!	0	#NULL!		#NULL!	#NULL!	1	#NULL!	#NULL!	#NULL!	0	55	0	0	0	0	0.9	0	0	0	44.6	0.6	0	1
199000	57	0	#NULL!	#NULL!	0	#NULL!		#NULL!	#NULL!	1	#NULL!	#NULL!	#NULL!	0	45	2	0	0	0	0.7	0	0	0	37.1	0.6	0	1
266000	65	0	#NULL!	#NULL!	0	#NULL!		#NULL!	#NULL!	1	#NULL!	#NULL!	#NULL!	0	37	2	0	0	0	1.1	0	1	0	40.1	0.5	0	1
290000	82	0	#NULL!	#NULL!	0	#NULL!		#NULL!	#NULL!	1	#NULL!	#NULL!	#NULL!	0	35	2	0	0	0	0.7	0	1	0	42.8	0.6	0	1
455000	48	0	#NULL!	#NULL!	0	#NULL!		#NULL!	#NULL!	0	#NULL!	#NULL!	#NULL!	0	55	0	0	0	0	0.8	0	0	0	39.5	0.6	0	1
149000	27	0	#NULL!	#NULL!	0	#NULL!		#NULL!	#NULL!	1	#NULL!	#NULL!	#NULL!	1	43	0	0	0	0	0.9	0	0	0	43.2	0.5	0	1
228000	54	0	#NULL!	#NULL!	0	#NULL!		#NULL!	#NULL!	1	#NULL!	#NULL!	#NULL!	0	55	2	0	0	1	1.3	0	0	0	40.1	0.5	0	1
197000	79	0	#NULL!	#NULL!	0	#NULL!		#NULL!	#NULL!	1	#NULL!	#NULL!	#NULL!	0	64	0	0	1	0	1	0	0	0	39.9	0.6	1	1
240000	68	0	#NULL!	#NULL!	0	#NULL!		#NULL!	#NULL!	0	#NULL!	#NULL!	#NULL!	0	50	0	0	0	0	0.7	0	0	0	39.1	0.6	0	1
127000	71	0	#NULL!	#NULL!	0	#NULL!		#NULL!	#NULL!	1	#NULL!	#NULL!	#NULL!	0	80	0	0	1	0	0.8	0	0	0	43	0.5	1	1
242000	84	0	#NULL!	#NULL!	0	#NULL!		#NULL!	#NULL!	1	#NULL!	#NULL!	#NULL!	1	55	0	0	1	0	0.7	0	0	1	41.8	0.6	1	1
151000	60	0	#NULL!	#NULL!	0	#NULL!		#NULL!	#NULL!	1	#NULL!	#NULL!	#NULL!	0	44	0	0	0	0	1.4	0	0	0	43.1	0.6	0	1
193000	103	1	4	2	1	1		25.75	#NULL!	1	#NULL!	#NULL!	#NULL!	1	65	0	0	1	0	1.3	0	0	0	39.4	0.6	1	0
189000	47	0	#NULL!	#NULL!	0	#NULL!		#NULL!	#NULL!	0	#NULL!	#NULL!	#NULL!	0	55	2	0	0	0	0.9	0	0	0	41.6	0.5	0	1
163000	66	0	#NULL!	#NULL!	0	#NULL!		#NULL!	#NULL!	1	#NULL!	#NULL!	#NULL!	0	60	0	0	0	0	0.8	0	0	0	36.8	0.6	0	1
258000	51	0	#NULL!	#NULL!	0	#NULL!		#NULL!	#NULL!	0	#NULL!	#NULL!	#NULL!	0	60	0	0	0	0	0.7	1	0	0	44.8	0.6	0	1
99000	68	0	#NULL!	#NULL!	0	#NULL!		#NULL!	#NULL!	0	#NULL!	#NULL!	#NULL!	0	30	0	0	0	0	1.5	1	0	0	37.8	0.6	0	1
275000	47	0	#NULL!	#NULL!	0	#NULL!		#NULL!	#NULL!	0	#NULL!	#NULL!	#NULL!	0	66	2	0	0	1	1.3	1	0	0	42.9	0.6	0	1
203000	47	0	#NULL!	#NULL!	0	#NULL!		#NULL!	#NULL!	1	#NULL!	#NULL!	#NULL!	0	58	0	0	0	0	1.2	0	0	0	43.3	0.4	0	1
216000	63	0	#NULL!	#NULL!	0	#NULL!		#NULL!	#NULL!	1	#NULL!	#NULL!	#NULL!	0	63	2	0	1	0	0.9	0	0	0	42.3	0.5	1	1
212000	30	0	#NULL!	#NULL!	0	#NULL!		#NULL!	#NULL!	1	#NULL!	#NULL!	#NULL!	0	51	2	0	0	0	0.9	0	0	0	42.8	0.5	0	1
146000	50	0	#NULL!	#NULL!	0	#NULL!		#NULL!	#NULL!	1	#NULL!	#NULL!	#NULL!	0	46	0	0	1	0	1.1	0	0	0	45.1	0.5	1	1
179000	56	0	#NULL!	#NULL!	0	#NULL!		#NULL!	#NULL!	1	#NULL!	#NULL!	#NULL!	0	55	0	0	1	0	0.8	0	0	0	42.5	0.6	1	1
210000	51	0	#NULL!	#NULL!	0	#NULL!		#NULL!	#NULL!	0	#NULL!	#NULL!	#NULL!	0	64	0	0	0	0	0.8	0	0	0	44.5	0.5	0	1
190000	71	0	#NULL!	#NULL!	0	#NULL!		#NULL!	#NULL!	0	#NULL!	#NULL!	#NULL!	0	40	4	0	0	0	1	0	0	0	35.1	0.6	0	1
120000	40	0	#NULL!	#NULL!	0	#NULL!		#NULL!	#NULL!	0	#NULL!	#NULL!	#NULL!	0	63	0	0	0	0	0.6	0	0	0	30.6	0.5	0	1
248000	88	0	#NULL!	#NULL!	0	#NULL!		#NULL!	#NULL!	1	#NULL!	#NULL!	#NULL!	0	67	0	0	1	0	0.8	0	0	1	49.1	0.6	1	1
112000	26	0	3	2	1	0		8.66667	#NULL!	1	#NULL!	#NULL!	#NULL!	0	60	0	0	1	0	0.9	0	0	0	41.9	0.6	1	0
182000	57	0	#NULL!	#NULL!	0	#NULL!		#NULL!	#NULL!	0	#NULL!	#NULL!	#NULL!	0	59	2	0	1	1	0.7	0	0	0	35.5	0.6	1	1
158000	49	0	#NULL!	#NULL!	0	#NULL!		#NULL!	#NULL!	1	#NULL!	#NULL!	#NULL!	0	63	2	0	1	0	1.3	0	0	0	39.6	0.5	1	1
202000	7	0	0	1	1	0		#NULL!	#NULL!	1	#NULL!	#NULL!	#NULL!	1	68	3	0	0	1	0.9	0	0	0	34	0.2	0	0
142000	7	0	0	2	1	0		#NULL!	#NULL!	1	#NULL!	#NULL!	#NULL!	1	37	0	0	1	0	1	0	0	1	36	0.6	1	0
153000	8	0	0	2	1	0		#NULL!	#NULL!	1	#NULL!	#NULL!	#NULL!	0	35	0	0	1	1	1	0	0	1	34.2	0.9	1	0
193000	10	0	0	1	1	0		#NULL!	#NULL!	0	#NULL!	#NULL!	#NULL!	0	40	3	0	1	0	0.9	0	0	0	40.1	0.6	1	0
376000	13	0	0	2	1	0		#NULL!	#NULL!	1	#NULL!	#NULL!	#NULL!	0	62	0	0	1	0	4.2	0	0	0	31.3	0.6	1	0
85000	14	0	0	2	1	0		#NULL!	#NULL!	1	#NULL!	#NULL!	#NULL!	0	70	3	0	1	0	0.7	0	0	0	40	0.6	1	0
86000	15	0	0	2	1	0		#NULL!	#NULL!	1	#NULL!	#NULL!	#NULL!	0	45	0	0	1	0	1.5	0	0	1	36.4	0.5	1	0
404000	15	0	0	2	1	0		#NULL!	#NULL!	1	#NULL!	#NULL!	#NULL!	0	42	0	0	1	0	1	0	0	1	35.8	0.3	1	0
296000	16	0	0	2	1	0		#NULL!	#NULL!	1	#NULL!	#NULL!	#NULL!	0	20	0	0	1	0	0.9	0	0	0	39.7	0.7	1	0
#NULL!	17	0	0	2	1	0		#NULL!	#NULL!	1	#NULL!	#NULL!	#NULL!	0	#NULL!	#NULL!	#NULL!	0	#NULL!	#NULL!	#NULL!	#NULL!	#NULL!	#NULL!	#NULL!	#NULL!	0
201000	23	0	0	1	1	0		#NULL!	#NULL!	1	#NULL!	#NULL!	#NULL!	0	70	1	0	1	0	0.9	0	0	0	47.9	0.4	1	0
137000	21	0	0	1	1	0		#NULL!	#NULL!	1	#NULL!	#NULL!	#NULL!	0	57	0	1	0	0	1	0	0	0	36.5	0.6	1	0
189000	25	0	0	2	1	0		#NULL!	#NULL!	0	#NULL!	#NULL!	#NULL!	1	45	0	0	1	0	1	0	0	1	39	0.5	1	0
124000	28	0	0	2	1	0		#NULL!	#NULL!	1	#NULL!	#NULL!	#NULL!	0	35	0	0	1	0	0.8	0	0	0	47	0.2	1	0
149000	29	0	0	2	1	0		#NULL!	#NULL!	1	#NULL!	#NULL!	#NULL!	0	80	0	0	0	0	0.8	0	0	0	45.6	3.8	0	0
57000	30	0	0	2	1	0		#NULL!	#NULL!	1	#NULL!	#NULL!	#NULL!	0	31	0	0	1	0	1.4	0	0	0	39.8	0.9	1	0
#NULL!	31	0	0	2	1	0		#NULL!	#NULL!	1	#NULL!	#NULL!	#NULL!	0	#NULL!	#NULL!	#NULL!	0	#NULL!	#NULL!	#NULL!	#NULL!	#NULL!	#NULL!	#NULL!	#NULL!	0
139000	32	0	0	2	1	0		#NULL!	#NULL!	1	#NULL!	#NULL!	#NULL!	0	65	3	0	0	0	1.6	0	0	0	25.5	3	0	0
159000	12	0	0	1	1	0		#NULL!	#NULL!	1	#NULL!	#NULL!	#NULL!	1	45	4	0	1	0	1	0	0	0	40	0.4	1	0
#NULL!	39	0	0	2	1	0		#NULL!	#NULL!	0	#NULL!	#NULL!	#NULL!	0	64	0	0	0	0	1.5	1	0	0	38.5	0.3	0	0
#NULL!	39	0	0	2	1	0		#NULL!	#NULL!	0	#NULL!	#NULL!	#NULL!	0	#NULL!	#NULL!	#NULL!	0	#NULL!	#NULL!	#NULL!	#NULL!	#NULL!	#NULL!	#NULL!	#NULL!	0
#NULL!	41	0	0	2	1	0		#NULL!	#NULL!	1	#NULL!	#NULL!	#NULL!	0	60	0	0	1	0	0.9	0	0	0	33.3	0.6	1	0
211000	41	0	0	2	1	0		#NULL!	#NULL!	1	#NULL!	#NULL!	#NULL!	0	35	3	0	0	0	1	1	0	0	42	0.3	0	0
241000	16	0	0	2	1	0		#NULL!	#NULL!	1	#NULL!	#NULL!	#NULL!	0	40	0	0	1	0	1	0	0	0	40	0.6	1	0
314000	43	0	0	2	1	0		#NULL!	#NULL!	1	#NULL!	#NULL!	#NULL!	0	27	0	0	0	0	2	0	0	0	32	0.7	0	0
205000	35	0	0	2	1	0		#NULL!	#NULL!	1	#NULL!	#NULL!	#NULL!	0	60	0	0	1	0	0.9	0	0	0	40	0.6	1	0
366000	44	0	0	2	1	0		#NULL!	#NULL!	0	#NULL!	#NULL!	#NULL!	0	58	0	0	1	0	1.3	0	0	0	40.3	0.2	1	0
#NULL!	44	0	0	2	1	0		#NULL!	#NULL!	1	#NULL!	#NULL!	#NULL!	0	#NULL!	#NULL!	#NULL!	0	#NULL!	#NULL!	#NULL!	#NULL!	#NULL!	#NULL!	#NULL!	#NULL!	0
#NULL!	45	0	0	2	1	0		#NULL!	#NULL!	0	#NULL!	#NULL!	#NULL!	0	#NULL!	#NULL!	#NULL!	0	#NULL!	#NULL!	#NULL!	#NULL!	#NULL!	#NULL!	#NULL!	#NULL!	0
196000	26	0	0	1	1	0		#NULL!	#NULL!	1	#NULL!	#NULL!	#NULL!	0	60	2	0	1	0	1.1	0	0	0	42.9	0.8	1	0
231000	49	0	0	2	1	1		#NULL!	#NULL!	1	#NULL!	#NULL!	#NULL!	0	61	0	0	1	0	0.9	0	0	0	39.1	0.4	1	0
217000	49	0	0	2	1	1		#NULL!	#NULL!	1	#NULL!	#NULL!	#NULL!	0	55	0	0	1	0	1.6	0	0	0	41	0.6	1	0
422000	52	0	0	3	1	0		#NULL!	#NULL!	1	#NULL!	#NULL!	#NULL!	1	51	0	0	1	0	1	0	0	0	42	0.6	1	0
140000	39	0	0	2	1	0		#NULL!	#NULL!	1	#NULL!	#NULL!	#NULL!	0	34	0	0	1	0	1	0	0	0	39	1	1	0
244000	55	0	0	2	1	1		#NULL!	#NULL!	0	#NULL!	#NULL!	#NULL!	0	40	0	0	1	0	0.7	0	0	0	28	0.4	1	0
165000	23	0	0	2	1	0		#NULL!	#NULL!	1	#NULL!	#NULL!	#NULL!	0	64	0	0	1	0	2	0	0	1	30	0.6	1	0
220000	65	0	0	2	1	1		#NULL!	#NULL!	0	#NULL!	#NULL!	#NULL!	1	#NULL!	#NULL!	#NULL!	0	#NULL!	#NULL!	#NULL!	#NULL!	#NULL!	#NULL!	#NULL!	#NULL!	0
125000	72	0	0	2	1	1		#NULL!	#NULL!	1	#NULL!	#NULL!	#NULL!	0	50	0	1	0	0	0.9	0	0	0	41.9	0.6	1	0
172000	78	0	0	2	1	1		#NULL!	#NULL!	1	#NULL!	#NULL!	#NULL!	0	63	0	0	0	0	0.8	1	0	0	29	0.7	0	0
411000	84	0	0	2	1	1		#NULL!	#NULL!	1	#NULL!	#NULL!	#NULL!	0	#NULL!	#NULL!	#NULL!	0	#NULL!	#NULL!	#NULL!	#NULL!	#NULL!	#NULL!	#NULL!	#NULL!	0
310000	96	0	0	2	1	1		#NULL!	#NULL!	0	#NULL!	#NULL!	#NULL!	1	48	0	0	1	0	0.8	0	0	0	33	0.8	1	0
85000	109	1	0	2	1	1		#NULL!	#NULL!	1	#NULL!	#NULL!	#NULL!	1	56	0	0	1	0	1	0	0	1	30.1	0.4	1	0
80000	4	0	1	2	1	0		4	#NULL!	1	#NULL!	#NULL!	#NULL!	0	59	0	1	0	0	0.8	0	0	0	34.7	0.5	1	0
#NULL!	5	0	1	2	1	0		5	#NULL!	1	#NULL!	#NULL!	#NULL!	0	56	0	0	0	0	0.9	0	0	0	38.6	0.9	0	0
169000	7	0	1	3	1	0		7	#NULL!	1	#NULL!	#NULL!	#NULL!	0	52	0	0	1	0	1.3	0	0	0	35	0.5	1	0
#NULL!	11	0	1	2	1	0		11	#NULL!	1	#NULL!	#NULL!	#NULL!	0	66	0	0	1	0	1.2	0	0	0	39.5	0.6	1	0
209000	7	0	1	2	1	0		7	#NULL!	1	#NULL!	#NULL!	#NULL!	0	50	0	0	1	0	0.8	0	0	1	40.3	0.6	1	0
154000	15	0	1	2	1	0		15	#NULL!	1	#NULL!	#NULL!	#NULL!	0	60	0	0	1	0	1.1	0	0	0	43.4	0.5	1	0
158000	9	0	1	2	1	0		9	#NULL!	1	#NULL!	#NULL!	#NULL!	0	46	0	0	1	0	1	0	0	0	37.8	0.5	1	0
167000	24	0	1	1	1	0		24	#NULL!	1	#NULL!	#NULL!	#NULL!	0	50	0	0	1	0	1.1	0	1	1	32	0.5	1	0
194000	27	0	1	1	1	0		27	#NULL!	1	#NULL!	#NULL!	#NULL!	0	63	4	0	1	0	0.8	0	0	0	35	0.3	1	0
257000	30	0	1	2	1	0		30	#NULL!	0	#NULL!	#NULL!	#NULL!	1	50	0	1	0	0	0.6	0	0	0	37	0.6	1	0
229000	30	0	1	2	1	0		30	#NULL!	1	#NULL!	#NULL!	#NULL!	0	53	0	0	1	0	0.9	0	0	0	36	0.7	1	0
132000	30	0	1	1	1	0		30	#NULL!	1	#NULL!	#NULL!	#NULL!	0	60	3	0	0	0	2.3	0	0	0	32	0.3	0	0
294000	22	0	1	2	1	0		22	#NULL!	1	#NULL!	#NULL!	#NULL!	0	50	0	1	0	0	1.1	0	0	0	42	0.7	1	0
157000	14	0	1	2	1	0		14	#NULL!	0	#NULL!	#NULL!	#NULL!	0	25	0	0	0	0	1.8	0	0	0	29	0.1	0	0
433000	22	0	1	2	1	0		22	#NULL!	1	#NULL!	#NULL!	#NULL!	0	50	3	0	1	0	1.1	0	0	0	33.2	0.5	1	0
176000	33	0	1	2	1	0		33	#NULL!	1	#NULL!	#NULL!	#NULL!	0	60	0	0	1	0	1.1	0	0	0	39	1	1	0
#NULL!	35	0	1	2	1	0		35	#NULL!	1	#NULL!	#NULL!	#NULL!	0	60	0	0	1	0	0.9	0	0	0	35	0.5	1	0
174000	35	0	1	2	1	0		35	#NULL!	1	#NULL!	#NULL!	#NULL!	0	60	0	0	1	0	0.9	0	0	0	39.5	0.5	1	0
209000	36	0	1	2	1	0		36	#NULL!	1	#NULL!	#NULL!	#NULL!	0	55	0	0	0	0	1.1	0	0	0	36.7	1.6	0	0
173000	32	0	1	2	1	0		32	#NULL!	0	#NULL!	#NULL!	#NULL!	0	55	0	0	1	1	0.9	0	0	0	34	0.5	1	0
234000	10	0	1	3	1	0		10	#NULL!	1	#NULL!	#NULL!	#NULL!	1	72	0	0	1	0	0.7	0	0	0	35	1.2	1	0
#NULL!	8	0	1	2	1	0		8	#NULL!	1	#NULL!	#NULL!	#NULL!	0	50	0	0	0	0	1.1	0	0	0	40	0.8	0	0
203000	43	0	1	2	1	0		43	#NULL!	1	#NULL!	#NULL!	#NULL!	1	60	0	0	1	0	0.7	0	0	0	36	0.9	1	0
185000	45	0	1	2	1	0		45	#NULL!	1	#NULL!	#NULL!	#NULL!	0	#NULL!	#NULL!	#NULL!	0	#NULL!	#NULL!	#NULL!	#NULL!	#NULL!	#NULL!	#NULL!	#NULL!	0
235000	46	0	1	2	1	0		46	#NULL!	0	#NULL!	#NULL!	#NULL!	0	43	0	0	1	0	1.3	0	0	0	33.8	0.5	1	0
247000	47	0	1	2	1	0		47	#NULL!	1	#NULL!	#NULL!	#NULL!	0	60	0	0	1	0	1	0	0	1	34.3	0.3	1	0
281000	48	0	1	2	1	0		48	#NULL!	0	#NULL!	#NULL!	#NULL!	0	40	0	0	1	0	0.7	0	0	0	37.2	0.8	1	0
177000	16	0	1	2	1	0		16	#NULL!	1	#NULL!	#NULL!	#NULL!	0	50	0	0	1	0	1.1	0	0	0	37.3	0.7	1	0
196000	22	0	1	2	1	0		22	#NULL!	1	#NULL!	#NULL!	#NULL!	1	49	0	0	0	0	1.2	0	0	0	34	0.5	0	0
220000	55	0	1	2	1	0		55	#NULL!	1	#NULL!	#NULL!	#NULL!	0	50	0	0	1	0	0.8	0	0	0	45	0.6	1	0
218000	56	0	1	2	1	1		56	#NULL!	1	#NULL!	#NULL!	#NULL!	0	45	0	0	1	0	1.4	0	0	0	35	1.1	1	0
353000	57	0	1	2	1	1		57	#NULL!	1	#NULL!	#NULL!	#NULL!	1	50	0	0	1	0	0.9	0	0	0	41.9	1.1	1	0
245000	58	0	1	2	1	1		58	#NULL!	1	#NULL!	#NULL!	#NULL!	1	47	0	0	1	0	0.9	0	0	1	41.3	0.7	1	0
139000	60	0	1	2	1	1		60	#NULL!	1	#NULL!	#NULL!	#NULL!	0	60	0	0	1	0	0.7	0	0	1	40	0.4	1	0
#NULL!	3	0	1	3	1	0		3	#NULL!	1	#NULL!	#NULL!	#NULL!	0	45	0	0	1	0	0.7	0	0	0	35	0.4	1	0
142000	63	0	1	2	1	1		63	#NULL!	1	#NULL!	#NULL!	#NULL!	0	32	2	1	0	0	0.9	1	0	0	32	0.5	1	0
#NULL!	65	0	1	2	1	1		65	#NULL!	0	#NULL!	#NULL!	#NULL!	1	52	0	0	1	0	1.1	0	0	1	38.2	0.6	1	0
234000	66	0	1	3	1	1		66	#NULL!	1	#NULL!	#NULL!	#NULL!	0	50	0	0	1	0	1.2	1	0	0	45	0.6	1	0
265000	67	0	1	2	1	1		67	#NULL!	1	#NULL!	#NULL!	#NULL!	0	60	0	0	1	0	1	0	0	0	40	0.2	1	0
234000	68	0	1	2	1	1		68	#NULL!	1	#NULL!	#NULL!	#NULL!	0	50	2	0	1	0	2.9	0	0	1	29.9	0.4	1	0
199000	70	0	1	2	1	1		70	#NULL!	1	#NULL!	#NULL!	#NULL!	0	#NULL!	#NULL!	#NULL!	0	#NULL!	#NULL!	#NULL!	#NULL!	#NULL!	#NULL!	#NULL!	#NULL!	0
210000	71	0	1	2	1	1		71	#NULL!	1	#NULL!	#NULL!	#NULL!	0	38	4	0	1	0	0.8	0	0	1	39	1	1	0
88000	7	0	1	2	1	0		7	#NULL!	1	#NULL!	#NULL!	#NULL!	0	64	0	0	1	0	1	0	0	0	33.7	0.9	1	0
169000	73	0	1	2	1	1		73	#NULL!	0	#NULL!	#NULL!	#NULL!	0	40	0	1	0	0	0.8	0	0	0	34.7	0.6	1	0
191000	30	0	1	2	1	0		30	#NULL!	1	#NULL!	#NULL!	#NULL!	0	#NULL!	#NULL!	#NULL!	0	#NULL!	#NULL!	#NULL!	#NULL!	#NULL!	#NULL!	#NULL!	#NULL!	0
289000	81	0	1	2	1	1		81	#NULL!	1	#NULL!	#NULL!	#NULL!	0	67	0	0	1	0	0.8	0	0	0	38.9	0.5	1	0
240000	84	0	1	2	1	1		84	#NULL!	1	#NULL!	#NULL!	#NULL!	0	57	0	1	0	0	1	0	0	0	38.5	0.7	1	0
461000	108	1	1	2	1	1		108	#NULL!	0	#NULL!	#NULL!	#NULL!	1	35	0	0	1	1	0.8	1	0	0	33.9	0.2	1	0
271000	109	1	1	2	1	1		109	#NULL!	0	#NULL!	#NULL!	#NULL!	0	57	0	0	1	0	9.1	1	0	1	39.3	0.3	1	0
206000	12	0	2	2	1	0		6	#NULL!	1	#NULL!	#NULL!	#NULL!	0	20	0	0	0	0	0.8	1	0	0	36	0.3	0	0
189000	12	0	2	2	1	0		6	#NULL!	1	#NULL!	#NULL!	#NULL!	1	66	2	0	1	0	0.1	0	0	0	41	0.5	1	0
205000	15	0	2	2	1	0		7.5	#NULL!	1	#NULL!	#NULL!	#NULL!	0	40	3	0	1	1	0.9	0	0	0	44.2	2.8	1	0
200000	23	0	2	2	1	0		11.5	#NULL!	0	#NULL!	#NULL!	#NULL!	0	70	0	0	1	0	0.7	0	0	0	38	1	1	0
239000	23	0	2	2	1	0		11.5	#NULL!	1	#NULL!	#NULL!	#NULL!	0	55	0	0	1	0	0.8	0	0	0	39	1.6	1	0
#NULL!	24	0	2	2	1	0		12	#NULL!	1	#NULL!	#NULL!	#NULL!	0	#NULL!	#NULL!	#NULL!	0	#NULL!	#NULL!	#NULL!	#NULL!	#NULL!	#NULL!	#NULL!	#NULL!	0
239000	25	0	2	2	1	0		12.5	#NULL!	1	#NULL!	#NULL!	#NULL!	0	56	0	0	1	0	1.5	0	0	0	41.6	0.4	1	0
304000	25	0	2	2	1	0		12.5	#NULL!	1	#NULL!	#NULL!	#NULL!	0	18	0	0	1	1	3.7	1	0	1	31.6	0.3	1	0
#NULL!	15	0	2	2	1	0		7.5	#NULL!	1	#NULL!	#NULL!	#NULL!	0	65	3	0	1	0	1.1	0	0	1	30	0.6	1	0
218000	13	0	2	2	1	0		6.5	#NULL!	1	#NULL!	#NULL!	#NULL!	0	60	0	0	1	0	8.3	0	0	0	35.5	0.4	1	0
182000	27	0	2	2	1	0		13.5	#NULL!	1	#NULL!	#NULL!	#NULL!	0	56	0	0	1	0	0.7	1	0	0	49.5	1	1	0
256000	20	0	2	1	1	0		10	#NULL!	0	#NULL!	#NULL!	#NULL!	0	55	3	0	0	0	1.7	0	0	0	32	0.3	0	0
162000	14	0	2	3	1	0		7	#NULL!	1	#NULL!	#NULL!	#NULL!	1	60	0	0	1	0	1.2	0	0	0	39.2	0.3	1	0
189000	41	0	2	2	1	0		20.5	#NULL!	1	#NULL!	#NULL!	#NULL!	0	50	0	0	1	0	0.9	0	0	0	36	0.9	1	0
290000	33	0	2	2	1	0		16.5	#NULL!	1	#NULL!	#NULL!	#NULL!	0	30	0	0	1	1	0.6	0	0	0	39	0.4	1	0
184000	6	0	2	1	1	0		3	#NULL!	1	#NULL!	#NULL!	#NULL!	1	50	3	1	0	0	0.9	1	0	0	33.7	0.4	1	0
220000	34	0	2	2	1	0		17	#NULL!	1	#NULL!	#NULL!	#NULL!	0	50	0	0	1	0	0.9	0	0	0	29	0.6	1	0
219000	9	0	2	2	1	0		4.5	#NULL!	1	#NULL!	#NULL!	#NULL!	1	45	0	0	1	0	0.8	0	0	0	41.8	0.8	1	0
209000	34	0	2	2	1	0		17	#NULL!	1	#NULL!	#NULL!	#NULL!	0	61	0	0	1	0	0.6	0	0	1	44	1	1	0
138000	36	0	2	1	1	0		18	#NULL!	1	#NULL!	#NULL!	#NULL!	0	56	0	0	1	0	1	0	0	0	45	0.5	1	0
266000	36	0	2	2	1	0		18	#NULL!	0	#NULL!	#NULL!	#NULL!	0	50	0	0	1	0	1.1	0	0	1	28.6	0.7	1	0
160000	5	0	2	2	1	0		2.5	#NULL!	0	#NULL!	#NULL!	#NULL!	1	57	0	0	1	0	0.9	0	0	0	38	0.4	1	0
193000	37	0	2	2	1	0		18.5	#NULL!	1	#NULL!	#NULL!	#NULL!	0	39	3	0	1	0	1	1	0	0	39	0.5	1	0
141000	21	0	2	1	1	0		10.5	#NULL!	1	#NULL!	#NULL!	#NULL!	0	60	3	0	1	0	1.2	0	0	0	41	2.2	1	0
175000	16	0	2	3	1	0		8	#NULL!	1	#NULL!	#NULL!	#NULL!	0	50	0	0	1	0	1.2	0	0	0	36.6	0.4	1	0
292000	15	0	2	1	1	0		7.5	#NULL!	0	#NULL!	#NULL!	#NULL!	0	35	2	1	0	0	3.3	0	0	0	28	0.3	1	0
229000	40	0	2	3	1	0		20	#NULL!	1	#NULL!	#NULL!	#NULL!	0	22	3	0	1	0	1.3	0	0	0	42	0.4	1	0
#NULL!	41	0	2	2	1	0		20.5	#NULL!	0	#NULL!	#NULL!	#NULL!	0	#NULL!	#NULL!	#NULL!	0	#NULL!	#NULL!	#NULL!	#NULL!	#NULL!	#NULL!	#NULL!	#NULL!	0
162000	42	0	2	3	1	0		21	#NULL!	1	#NULL!	#NULL!	#NULL!	0	66	0	0	1	0	1.1	0	0	0	40	0.7	1	0
188000	43	0	2	1	1	0		21.5	#NULL!	1	#NULL!	#NULL!	#NULL!	1	50	0	0	1	0	0.8	0	0	0	34.5	1	1	0
244000	43	0	2	3	1	0		21.5	#NULL!	1	#NULL!	#NULL!	#NULL!	0	50	0	0	1	0	0.7	0	0	0	40	1	1	0
213000	44	0	2	2	1	0		22	#NULL!	1	#NULL!	#NULL!	#NULL!	1	48	3	0	1	0	0.9	0	0	1	44.9	0.8	1	0
198000	45	0	2	2	1	0		22.5	#NULL!	1	#NULL!	#NULL!	#NULL!	0	26	0	0	1	0	0.8	0	0	0	37.7	0.5	1	0
177000	27	0	2	2	1	0		13.5	#NULL!	1	#NULL!	#NULL!	#NULL!	0	50	0	0	1	0	1.3	0	0	0	35.7	0.3	1	0
248000	46	0	2	2	1	0		23	#NULL!	1	#NULL!	#NULL!	#NULL!	0	56	0	0	1	0	0.8	0	0	0	36	0.7	1	0
213000	48	0	2	2	1	0		24	#NULL!	1	#NULL!	#NULL!	#NULL!	0	59	0	0	1	0	0.9	0	1	0	43.3	0.3	1	0
237000	48	0	2	2	1	0		24	#NULL!	1	#NULL!	#NULL!	#NULL!	0	25	3	0	0	1	0.8	0	0	0	44	0.2	0	0
152000	38	0	2	2	1	0		19	#NULL!	1	#NULL!	#NULL!	#NULL!	0	66	2	0	1	0	0.8	0	0	0	44	1.1	1	0
239000	53	0	2	2	1	0		26.5	#NULL!	1	#NULL!	#NULL!	#NULL!	1	50	0	0	1	0	1	0	0	1	42.4	0.6	1	0
202000	14	0	2	1	1	0		7	#NULL!	1	#NULL!	#NULL!	#NULL!	0	28	3	0	1	0	1.3	0	0	0	45	2.4	1	0
152000	57	0	2	1	1	1		28.5	#NULL!	0	#NULL!	#NULL!	#NULL!	0	70	0	0	1	0	0.8	0	0	0	36.3	0.2	1	0
263000	58	0	2	2	1	1		29	#NULL!	1	#NULL!	#NULL!	#NULL!	1	30	0	1	0	0	1.4	1	0	0	39	1.2	1	0
172000	13	0	2	2	1	0		6.5	#NULL!	1	#NULL!	#NULL!	#NULL!	1	60	0	0	1	0	0.6	0	0	1	41.3	0.4	1	0
273000	59	0	2	2	1	1		29.5	#NULL!	1	#NULL!	#NULL!	#NULL!	0	23	3	0	1	1	3.2	1	0	0	41	0.2	1	0
#NULL!	60	0	2	2	1	1		30	#NULL!	1	#NULL!	#NULL!	#NULL!	0	#NULL!	#NULL!	#NULL!	0	#NULL!	#NULL!	#NULL!	#NULL!	#NULL!	#NULL!	#NULL!	#NULL!	0
244000	60	0	2	1	1	1		30	#NULL!	1	#NULL!	#NULL!	#NULL!	0	43	3	0	1	1	1.1	0	0	0	31	0.2	1	0
153000	73	0	2	2	1	1		36.5	#NULL!	1	#NULL!	#NULL!	#NULL!	0	54	0	0	1	0	0.9	0	0	0	39.9	0.7	1	0
311000	76	0	2	2	1	1		38	#NULL!	1	#NULL!	#NULL!	#NULL!	0	50	0	1	0	0	1.2	0	0	0	38	0.5	1	0
291000	27	0	2	2	1	0		13.5	#NULL!	0	#NULL!	#NULL!	#NULL!	1	50	0	0	1	0	0.7	0	0	1	37	0.4	1	0
275000	80	0	2	2	1	1		40	#NULL!	0	#NULL!	#NULL!	#NULL!	0	45	0	0	1	0	0.6	0	0	1	36	0.9	1	0
153000	6	0	2	2	1	0		3	#NULL!	0	#NULL!	#NULL!	#NULL!	0	50	0	1	0	0	1.1	0	0	0	33.7	1.1	1	0
216000	111	1	2	2	1	1		55.5	#NULL!	1	#NULL!	#NULL!	#NULL!	1	54	0	0	1	0	1.3	0	0	0	43.7	0.8	1	0
204000	14	0	3	2	1	0		4.66667	#NULL!	1	#NULL!	#NULL!	#NULL!	0	53	0	0	1	0	0.8	0	0	0	37	0.5	1	0
191000	19	0	3	2	1	0		6.33333	#NULL!	1	#NULL!	#NULL!	#NULL!	1	60	0	0	1	0	1	0	0	1	40	1	1	0
385000	21	0	3	2	1	0		7	#NULL!	1	#NULL!	#NULL!	#NULL!	0	56	0	0	1	0	1	0	0	0	39	1	1	0
124000	24	0	3	2	1	0		8	#NULL!	1	#NULL!	#NULL!	#NULL!	0	30	0	0	1	0	1.3	0	0	1	36.5	0.9	1	0
82000	25	0	3	2	1	0		8.33333	#NULL!	1	#NULL!	#NULL!	#NULL!	0	57	0	0	1	0	1	0	0	0	46	0.7	1	0
140000	26	0	3	2	1	0		8.66667	#NULL!	1	#NULL!	#NULL!	#NULL!	0	60	0	0	1	0	1.2	0	0	1	39	1.3	1	0
92000	28	0	3	2	1	0		9.33333	#NULL!	1	#NULL!	#NULL!	#NULL!	0	50	0	0	1	0	1	0	0	0	42	0.7	1	0
174000	29	0	3	2	1	0		9.66667	#NULL!	1	#NULL!	#NULL!	#NULL!	0	70	0	0	1	0	1	0	0	1	39	0.5	1	0
162000	25	0	3	2	1	0		8.33333	#NULL!	1	#NULL!	#NULL!	#NULL!	0	25	0	0	1	0	1	0	0	0	33.3	0.2	1	0
137000	32	0	3	2	1	0		10.6667	#NULL!	1	#NULL!	#NULL!	#NULL!	0	64	0	0	1	0	1	0	0	0	44	0.8	1	0
192000	32	0	3	2	1	0		10.6667	#NULL!	1	#NULL!	#NULL!	#NULL!	0	60	0	0	1	0	0.5	0	0	0	36.3	0.5	1	0
229000	34	0	3	2	1	0		11.3333	#NULL!	0	#NULL!	#NULL!	#NULL!	0	50	3	1	0	0	0.9	0	0	0	40	0.6	1	0
259000	11	0	3	1	1	0		3.66667	#NULL!	0	#NULL!	#NULL!	#NULL!	0	50	0	0	1	0	1	0	0	0	44	0.6	1	0
226000	37	0	3	2	1	0		12.3333	#NULL!	1	#NULL!	#NULL!	#NULL!	0	45	0	0	1	0	1	0	0	0	38.6	0.3	1	0
194000	20	0	3	2	1	0		6.66667	#NULL!	1	#NULL!	#NULL!	#NULL!	0	40	1	0	1	0	1.3	0	0	0	43	0.3	1	0
144000	38	0	3	2	1	0		12.6667	#NULL!	1	#NULL!	#NULL!	#NULL!	0	50	0	0	1	1	2.3	0	0	0	34	0.5	1	0
140000	40	0	3	1	1	0		13.3333	#NULL!	1	#NULL!	#NULL!	#NULL!	0	57	0	1	0	0	1	0	0	0	43	1.3	1	0
130000	28	0	3	2	1	0		9.33333	#NULL!	1	#NULL!	#NULL!	#NULL!	0	50	0	0	1	0	0.8	0	0	0	36.6	0.5	1	0
161000	20	0	3	2	1	0		6.66667	#NULL!	1	#NULL!	#NULL!	#NULL!	0	28	3	0	0	0	1.4	0	0	0	41	1.4	0	0
340000	43	0	3	2	1	0		14.3333	#NULL!	1	#NULL!	#NULL!	#NULL!	0	43	0	0	1	0	1	0	0	0	36	0.2	1	0
214000	14	0	3	2	1	0		4.66667	#NULL!	1	#NULL!	#NULL!	#NULL!	0	40	0	0	1	0	1.3	0	0	1	39.9	0.7	1	0
282000	49	0	3	2	1	0		16.3333	#NULL!	1	#NULL!	#NULL!	#NULL!	1	45	0	0	1	0	1.7	0	0	1	32.9	0.4	1	0
187000	24	0	3	2	1	0		8	#NULL!	1	#NULL!	#NULL!	#NULL!	0	70	0	0	1	1	1.1	0	0	0	41.5	0.7	1	0
213000	51	0	3	2	1	0		17	#NULL!	1	#NULL!	#NULL!	#NULL!	0	50	0	0	1	0	1.5	0	0	1	39	0.6	1	0
159000	51	0	3	2	1	0		17	#NULL!	1	#NULL!	#NULL!	#NULL!	0	45	3	0	1	0	1.8	0	0	1	35.8	0.6	1	0
154000	53	0	3	2	1	0		17.6667	#NULL!	1	#NULL!	#NULL!	#NULL!	0	#NULL!	#NULL!	#NULL!	0	#NULL!	#NULL!	#NULL!	#NULL!	#NULL!	#NULL!	#NULL!	#NULL!	0
161000	59	0	3	2	1	0		19.6667	#NULL!	1	#NULL!	#NULL!	#NULL!	0	70	0	1	0	0	1.5	0	0	0	35.3	0.8	1	0
336000	60	0	3	2	1	0		20	#NULL!	0	#NULL!	#NULL!	#NULL!	0	#NULL!	#NULL!	#NULL!	0	#NULL!	#NULL!	#NULL!	#NULL!	#NULL!	#NULL!	#NULL!	#NULL!	0
130000	61	0	3	2	1	1		20.3333	#NULL!	1	#NULL!	#NULL!	#NULL!	0	39	0	0	1	0	1.8	0	1	1	34.9	0.4	1	0
189000	62	0	3	2	1	1		20.6667	#NULL!	1	#NULL!	#NULL!	#NULL!	0	60	0	0	1	0	1.4	0	1	1	39	0	1	0
299000	21	0	3	2	1	0		7	#NULL!	1	#NULL!	#NULL!	#NULL!	0	64	0	0	1	0	1.1	0	0	0	44.3	1.2	1	0
267000	68	0	3	2	1	1		22.6667	#NULL!	0	#NULL!	#NULL!	#NULL!	0	55	0	0	1	0	1.1	0	0	0	44	0.9	1	0
269000	69	0	3	2	1	1		23	#NULL!	1	#NULL!	#NULL!	#NULL!	0	45	0	0	1	0	1.3	0	0	0	41.8	1	1	0
202000	69	0	3	2	1	1		23	#NULL!	1	#NULL!	#NULL!	#NULL!	0	40	0	0	1	0	1	0	0	0	35.4	0.7	1	0
171000	28	0	3	2	1	0		9.33333	#NULL!	1	#NULL!	#NULL!	#NULL!	0	55	0	0	1	0	0.9	0	0	0	40.2	1.1	1	0
296000	26	0	3	2	1	0		8.66667	#NULL!	1	#NULL!	#NULL!	#NULL!	0	55	2	0	1	0	1.1	0	0	1	40.7	0.9	1	0
153000	103	1	3	2	1	1		34.3333	#NULL!	1	#NULL!	#NULL!	#NULL!	0	38	0	0	1	0	1	0	0	1	41	0.6	1	0
201000	4	0	4	2	1	0		1	#NULL!	1	#NULL!	#NULL!	#NULL!	0	30	0	0	0	0	1.6	0	0	1	35	0.9	0	0
136000	11	0	4	2	1	0		2.75	#NULL!	1	#NULL!	#NULL!	#NULL!	0	50	0	0	1	0	1	0	0	0	41.3	0.6	1	0
299000	25	0	4	2	1	0		6.25	#NULL!	0	#NULL!	#NULL!	#NULL!	1	50	0	0	1	0	1.3	0	0	0	38	1.2	1	0
163000	30	0	4	2	1	0		7.5	#NULL!	1	#NULL!	#NULL!	#NULL!	0	74	0	0	1	0	0.6	0	0	0	38	0.4	1	0
209000	4	0	4	2	1	0		1	#NULL!	0	#NULL!	#NULL!	#NULL!	0	63	0	0	1	0	1.2	0	0	0	35.4	0.4	1	0
130000	32	0	4	2	1	0		8	#NULL!	1	#NULL!	#NULL!	#NULL!	0	45	3	0	1	0	1	0	0	0	39.8	0.6	1	0
154000	32	0	4	2	1	0		8	#NULL!	1	#NULL!	#NULL!	#NULL!	0	60	3	0	1	0	1.4	0	0	0	35	0.3	1	0
158000	22	0	4	2	1	0		5.5	#NULL!	1	#NULL!	#NULL!	#NULL!	0	64	0	0	1	0	0.8	0	0	0	37	0.2	1	0
237000	9	0	4	1	1	0		2.25	#NULL!	1	#NULL!	#NULL!	#NULL!	0	68	0	0	1	0	1.2	0	0	0	41	0.4	1	0
162000	38	0	4	2	1	0		9.5	#NULL!	1	#NULL!	#NULL!	#NULL!	0	66	0	0	0	0	0.8	0	0	0	45.6	1.5	0	0
181000	39	0	4	2	1	0		9.75	#NULL!	1	#NULL!	#NULL!	#NULL!	0	55	0	0	1	0	0.9	0	0	1	39.6	0.6	1	0
144000	29	0	4	2	1	0		7.25	#NULL!	1	#NULL!	#NULL!	#NULL!	0	62	0	0	1	0	0.9	0	0	0	44	0.4	1	0
#NULL!	43	0	4	1	1	0		10.75	#NULL!	0	#NULL!	#NULL!	#NULL!	0	42	3	1	0	0	1	0	0	1	39.2	0.5	1	0
#NULL!	44	0	4	2	1	0		11	#NULL!	1	#NULL!	#NULL!	#NULL!	0	30	4	0	0	0	1	0	0	0	39	1.4	0	0
147000	19	0	4	2	1	0		4.75	#NULL!	1	#NULL!	#NULL!	#NULL!	0	60	4	0	1	0	1.1	1	0	0	30.5	0.4	1	0
142000	11	0	4	2	1	0		2.75	#NULL!	1	#NULL!	#NULL!	#NULL!	0	53	0	1	0	0	1	0	0	0	44.2	0.8	1	0
143000	48	0	4	1	1	0		12	#NULL!	1	#NULL!	#NULL!	#NULL!	0	62	0	0	1	0	0.9	0	0	1	36	1.7	1	0
200000	48	0	4	2	1	0		12	#NULL!	1	#NULL!	#NULL!	#NULL!	1	30	4	0	1	0	2	0	0	0	34	0.4	1	0
124000	48	0	4	2	1	0		12	#NULL!	0	#NULL!	#NULL!	#NULL!	0	53	0	0	1	0	0.8	0	0	0	43.1	0.3	1	0
175000	49	0	4	2	1	0		12.25	#NULL!	1	#NULL!	#NULL!	#NULL!	0	58	3	1	0	0	0.9	0	0	1	39.6	0.6	1	0
195000	50	0	4	2	1	0		12.5	#NULL!	0	#NULL!	#NULL!	#NULL!	0	50	0	0	1	0	0.6	0	0	0	35.7	0.6	1	0
209000	49	0	4	2	1	0		12.25	#NULL!	1	#NULL!	#NULL!	#NULL!	0	34	3	0	1	0	1.5	0	0	0	12.1	0.3	1	0
184000	51	0	4	1	1	0		12.75	#NULL!	1	#NULL!	#NULL!	#NULL!	0	50	0	0	1	0	0.9	0	0	0	40	0.5	1	0
236000	51	0	4	2	1	0		12.75	#NULL!	0	#NULL!	#NULL!	#NULL!	0	47	0	0	1	0	1.3	0	0	0	41	0.9	1	0
188000	17	0	4	2	1	0		4.25	#NULL!	1	#NULL!	#NULL!	#NULL!	0	#NULL!	#NULL!	#NULL!	0	#NULL!	#NULL!	#NULL!	#NULL!	#NULL!	#NULL!	#NULL!	#NULL!	0
184000	16	0	4	2	1	0		4	#NULL!	1	#NULL!	#NULL!	#NULL!	0	60	0	0	1	0	0.7	0	0	1	40.1	0.6	1	0
268000	52	0	4	2	1	0		13	#NULL!	0	#NULL!	#NULL!	#NULL!	0	40	0	0	1	0	0.5	1	0	0	37	0.4	1	0
275000	56	0	4	2	1	0		14	#NULL!	1	#NULL!	#NULL!	#NULL!	1	56	0	0	1	0	0.8	0	0	1	30	0.6	1	0
224000	56	0	4	2	1	0		14	#NULL!	1	#NULL!	#NULL!	#NULL!	0	45	3	0	1	0	0.6	1	0	1	40.7	0.4	1	0
226000	56	0	4	2	1	0		14	#NULL!	1	#NULL!	#NULL!	#NULL!	0	58	0	0	1	0	0.9	0	0	0	40.7	0.4	1	0
220000	40	0	4	2	1	0		10	#NULL!	1	#NULL!	#NULL!	#NULL!	0	53	0	0	1	0	0.7	0	0	1	33.1	0.4	1	0
#NULL!	58	0	4	2	1	0		14.5	#NULL!	1	#NULL!	#NULL!	#NULL!	0	50	0	0	1	0	0.8	0	0	0	45.7	0.7	1	0
138000	35	0	4	2	1	0		8.75	#NULL!	1	#NULL!	#NULL!	#NULL!	0	50	0	0	1	0	1.2	1	0	1	39.5	0.6	1	0
165000	61	0	4	2	1	1		15.25	#NULL!	1	#NULL!	#NULL!	#NULL!	1	50	0	0	1	0	0.9	0	0	1	40	1.2	1	0
243000	62	0	4	2	1	1		15.5	#NULL!	1	#NULL!	#NULL!	#NULL!	0	60	0	1	0	0	1.1	0	0	0	42.7	0.7	1	0
156000	64	0	4	2	1	1		16	#NULL!	1	#NULL!	#NULL!	#NULL!	0	42	0	0	1	0	1	0	0	0	33	0.2	1	0
224000	67	0	4	1	1	1		16.75	#NULL!	1	#NULL!	#NULL!	#NULL!	0	57	0	0	1	0	2.4	0	0	1	32.2	0.3	1	0
209000	69	0	4	2	1	1		17.25	#NULL!	1	#NULL!	#NULL!	#NULL!	1	34	4	0	1	0	1.3	0	0	0	37	0.4	1	0
309000	70	0	4	2	1	1		17.5	#NULL!	1	#NULL!	#NULL!	#NULL!	0	#NULL!	#NULL!	#NULL!	0	#NULL!	#NULL!	#NULL!	#NULL!	#NULL!	#NULL!	#NULL!	#NULL!	0
136000	25	0	4	2	1	0		6.25	#NULL!	1	#NULL!	#NULL!	#NULL!	0	59	2	0	0	1	0.9	0	0	0	42	0.6	0	0
218000	90	0	4	2	1	1		22.5	#NULL!	1	#NULL!	#NULL!	#NULL!	0	40	0	0	1	0	0.8	0	0	0	41	0.2	1	0
296000	100	0	4	2	1	1		25	#NULL!	0	#NULL!	#NULL!	#NULL!	0	66	0	0	1	0	1.4	0	0	0	34	0.9	1	0
195000	17	0	5	2	1	0		3.4	#NULL!	0	#NULL!	#NULL!	#NULL!	0	57	3	0	1	0	0.7	0	0	0	38.9	0.2	1	0
243000	15	0	5	2	1	0		3	#NULL!	0	#NULL!	#NULL!	#NULL!	0	63	0	0	1	1	1.6	0	0	0	30.3	0.5	1	0
176000	25	0	5	2	1	0		5	#NULL!	0	#NULL!	#NULL!	#NULL!	0	#NULL!	#NULL!	#NULL!	0	#NULL!	#NULL!	#NULL!	#NULL!	#NULL!	#NULL!	#NULL!	#NULL!	0
#NULL!	30	0	5	2	1	0		6	#NULL!	0	#NULL!	#NULL!	#NULL!	0	#NULL!	#NULL!	#NULL!	0	#NULL!	#NULL!	#NULL!	#NULL!	#NULL!	#NULL!	#NULL!	#NULL!	0
174000	9	0	5	2	1	0		1.8	#NULL!	0	#NULL!	#NULL!	#NULL!	1	59	0	0	1	0	0.8	0	0	0	34	0.8	1	0
248000	43	0	5	1	1	0		8.6	#NULL!	0	#NULL!	#NULL!	#NULL!	1	35	0	0	1	0	0.6	0	0	0	36	0.2	1	0
219000	44	0	5	1	1	0		8.8	#NULL!	1	#NULL!	#NULL!	#NULL!	0	#NULL!	#NULL!	#NULL!	0	#NULL!	#NULL!	#NULL!	#NULL!	#NULL!	#NULL!	#NULL!	#NULL!	0
140000	44	0	5	2	1	0		8.8	#NULL!	1	#NULL!	#NULL!	#NULL!	0	#NULL!	#NULL!	#NULL!	0	#NULL!	#NULL!	#NULL!	#NULL!	#NULL!	#NULL!	#NULL!	#NULL!	0
#NULL!	48	0	5	2	1	0		9.6	#NULL!	1	#NULL!	#NULL!	#NULL!	0	50	3	0	1	0	1	0	0	0	43	0.6	1	0
180000	41	0	5	2	1	0		8.2	#NULL!	1	#NULL!	#NULL!	#NULL!	0	48	0	0	1	0	0.9	0	0	0	41	0.7	1	0
#NULL!	53	0	5	2	1	0		10.6	#NULL!	1	#NULL!	#NULL!	#NULL!	0	50	0	0	1	0	0.9	0	0	1	35.6	0.9	1	0
147000	32	0	5	2	1	0		6.4	#NULL!	1	#NULL!	#NULL!	#NULL!	0	53	0	0	1	0	0.8	0	0	1	39.2	0.4	1	0
275000	54	0	5	2	1	0		10.8	#NULL!	1	#NULL!	#NULL!	#NULL!	0	65	0	0	1	0	0.8	0	0	0	45	0.3	1	0
234000	56	0	5	2	1	0		11.2	#NULL!	1	#NULL!	#NULL!	#NULL!	1	54	0	0	1	0	0.7	0	0	0	35	0.3	1	0
183000	59	0	5	2	1	0		11.8	#NULL!	1	#NULL!	#NULL!	#NULL!	0	40	0	0	1	0	0.9	0	0	1	39	1.9	1	0
175000	60	0	5	2	1	0		12	#NULL!	0	#NULL!	#NULL!	#NULL!	0	66	3	0	1	0	3.6	0	0	1	38.7	0.8	1	0
228000	64	0	5	2	1	0		12.8	#NULL!	0	#NULL!	#NULL!	#NULL!	0	50	0	0	1	0	0.5	0	0	0	36	0.7	1	0
238000	64	0	5	2	1	0		12.8	#NULL!	1	#NULL!	#NULL!	#NULL!	0	#NULL!	#NULL!	#NULL!	0	#NULL!	#NULL!	#NULL!	#NULL!	#NULL!	#NULL!	#NULL!	#NULL!	0
154000	64	0	5	2	1	0		12.8	#NULL!	0	#NULL!	#NULL!	#NULL!	0	42	0	0	1	0	1	1	0	0	37	0.5	1	0
#NULL!	68	0	5	2	1	0		13.6	#NULL!	1	#NULL!	#NULL!	#NULL!	0	#NULL!	#NULL!	#NULL!	0	#NULL!	#NULL!	#NULL!	#NULL!	#NULL!	#NULL!	#NULL!	#NULL!	0
246000	69	0	5	2	1	0		13.8	#NULL!	1	#NULL!	#NULL!	#NULL!	1	55	0	0	1	0	0.9	0	0	1	43	0.6	1	0
#NULL!	16	0	5	2	1	0		3.2	#NULL!	1	#NULL!	#NULL!	#NULL!	0	40	1	0	1	0	1.5	0	0	0	43.9	0.6	1	0
146000	75	0	5	2	1	0		15	#NULL!	0	#NULL!	#NULL!	#NULL!	0	42	3	0	1	0	0.6	0	0	0	41	0.2	1	0
210000	78	0	5	2	1	0		15.6	#NULL!	1	#NULL!	#NULL!	#NULL!	0	50	3	0	1	0	0.9	0	0	0	45	0.6	1	0
201000	80	0	5	2	1	0		16	#NULL!	1	#NULL!	#NULL!	#NULL!	0	57	0	0	1	0	0.9	0	0	0	42.2	1	1	0
211000	37	0	5	2	1	0		7.4	#NULL!	1	#NULL!	#NULL!	#NULL!	0	50	0	0	1	0	1.2	0	0	0	32.3	0.6	1	0
236000	93	0	5	2	1	1		18.6	#NULL!	1	#NULL!	#NULL!	#NULL!	0	46	0	0	1	0	0.9	0	0	0	40	0.4	1	0
278000	135	1	5	2	1	1		27	#NULL!	1	#NULL!	#NULL!	#NULL!	0	#NULL!	#NULL!	#NULL!	0	#NULL!	#NULL!	#NULL!	#NULL!	#NULL!	#NULL!	#NULL!	#NULL!	0
92000	13	0	6	2	1	0		2.16667	#NULL!	1	#NULL!	#NULL!	#NULL!	0	45	3	0	1	1	1.8	1	0	0	42	0.2	1	0
153000	14	0	6	2	1	0		2.33333	#NULL!	1	#NULL!	#NULL!	#NULL!	0	52	4	0	0	0	1.4	0	0	1	37	0.5	0	0
158000	39	0	6	2	1	0		6.5	#NULL!	1	#NULL!	#NULL!	#NULL!	0	53	0	0	0	1	0.9	0	0	0	39.8	0.9	0	0
157000	25	0	6	2	1	0		4.16667	#NULL!	1	#NULL!	#NULL!	#NULL!	0	63	0	0	1	0	1.2	0	0	0	33.6	0.3	1	0
220000	41	0	6	2	1	0		6.83333	#NULL!	0	#NULL!	#NULL!	#NULL!	0	38	3	0	1	0	1.1	0	0	1	34.8	0.2	1	0
178000	13	0	6	2	1	0		2.16667	#NULL!	1	#NULL!	#NULL!	#NULL!	0	60	0	0	1	0	0.8	0	0	0	40.1	0.3	1	0
163000	45	0	6	2	1	0		7.5	#NULL!	1	#NULL!	#NULL!	#NULL!	1	50	3	0	1	1	0.8	0	0	0	38.7	0.5	1	0
191000	52	0	6	2	1	0		8.66667	#NULL!	0	#NULL!	#NULL!	#NULL!	1	#NULL!	#NULL!	#NULL!	0	#NULL!	#NULL!	#NULL!	#NULL!	#NULL!	#NULL!	#NULL!	#NULL!	0
219000	73	0	6	2	1	0		12.1667	#NULL!	1	#NULL!	#NULL!	#NULL!	0	50	2	0	1	0	0.8	0	0	0	41	0.2	1	0
174000	74	0	6	2	1	0		12.3333	#NULL!	1	#NULL!	#NULL!	#NULL!	0	50	0	0	1	0	1	0	0	1	36.3	0.6	1	0
216000	74	0	6	2	1	0		12.3333	#NULL!	1	#NULL!	#NULL!	#NULL!	0	70	0	0	1	0	0.9	0	0	0	41.1	1	1	0
232000	84	0	6	2	1	0		14	#NULL!	1	#NULL!	#NULL!	#NULL!	0	65	0	0	1	0	1.4	0	0	0	44	0.5	1	0
206000	88	0	6	2	1	0		14.6667	#NULL!	0	#NULL!	#NULL!	#NULL!	0	62	3	0	1	0	1.3	0	0	0	42	0.5	1	0
172000	28	0	6	2	1	0		4.66667	#NULL!	1	#NULL!	#NULL!	#NULL!	0	56	0	0	1	0	0.7	0	0	0	37	0.5	1	0
163000	104	1	6	2	1	1		17.3333	#NULL!	1	#NULL!	#NULL!	#NULL!	0	59	3	0	0	0	1.1	0	0	0	38.7	0.3	0	0
#NULL!	126	1	6	2	1	1		21	#NULL!	1	#NULL!	#NULL!	#NULL!	1	70	0	0	1	0	0.9	0	0	0	41.1	1	1	0
188000	127	1	6	2	1	1		21.1667	#NULL!	0	#NULL!	#NULL!	#NULL!	0	40	0	0	1	0	0.7	0	0	0	39	0.5	1	0
99000	142	1	6	2	1	1		23.6667	#NULL!	0	#NULL!	#NULL!	#NULL!	0	69	0	0	1	0	0.9	0	0	1	34	0.6	1	0
165000	11	0	7	2	1	0		1.57143	#NULL!	1	#NULL!	#NULL!	#NULL!	0	49	3	0	0	0	1.4	1	0	1	34.9	0.4	0	0
151000	23	0	7	2	1	0		3.28571	#NULL!	1	#NULL!	#NULL!	#NULL!	0	#NULL!	#NULL!	#NULL!	0	#NULL!	#NULL!	#NULL!	#NULL!	#NULL!	#NULL!	#NULL!	#NULL!	0
222000	31	0	7	2	1	0		4.42857	#NULL!	1	#NULL!	#NULL!	#NULL!	0	57	0	0	1	0	0.9	0	0	0	35	0.3	1	0
136000	8	0	7	2	1	0		1.14286	#NULL!	1	#NULL!	#NULL!	#NULL!	0	42	3	0	1	0	1.2	0	0	1	13.2	0.7	1	0
439000	66	0	7	2	1	0		9.42857	#NULL!	0	#NULL!	#NULL!	#NULL!	0	#NULL!	#NULL!	#NULL!	0	#NULL!	#NULL!	#NULL!	#NULL!	#NULL!	#NULL!	#NULL!	#NULL!	0
365000	26	0	7	2	1	0		3.71429	#NULL!	1	#NULL!	#NULL!	#NULL!	0	50	0	0	1	0	0.7	0	0	0	37.7	0.4	1	0
